# Supplementary material for: Enhancement of TKI sensitivity in lung adenocarcinoma through m6A-dependent translational repression of Wnt signaling by circ-FBXW7
Source: Mol Cancer. 2023 Jul 1;22:103. doi: 10.1186/s12943-023-01811-0 (PMC10314519; doi:10.1186/s12943-023-01811-0)
Supplement: Supplementary file 15 — Additional file 15. [file 12943_2023_1811_MOESM15_ESM.xlsx]

## Sheet: SOX2
	Chip-SOX2										RNA sequence-SOX2
	Mann_Whitney.p.	Fold.change..mean.	Fold.change..median.								Mann_Whitney.p.	Fold.change..mean.	Fold.change..median.
	1.48e-29	3.46	2.45								4.61e-52	7.83	9.06
		The Cut-off point in normal tissues										The Cut-off point in normal tissues
	Percentage of tumor samples higher than normal tissues	Min	Q1	Med	Q3	Max	Upper whisker	N			Percentage of tumor samples higher than normal tissues	Min	Q1	Med	Q3	Max	Upper whisker	N
	Normal	2	43	86	176	3802	369	391			Normal	0	4	17	68	1541	164	486
	Tumor	3	73	211	721	21567	1692	1865			Tumor	0	30	154	571.5	11879	1381	524

## Sheet: SOX4
	Chip-SOX4										RNA sequence-SOX4
	Mann_Whitney.p.	Fold.change..mean.	Fold.change..median.								Mann_Whitney.p.	Fold.change..mean.	Fold.change..median.
	6.54e-104	2.87	2.8								5.31e-122	4.26	4.67
		Min	Q1	Med	Q3	Max	Upper whisker	N					Q1	Med	Q3	Max	Upper whisker	N
	Normal	20	1280.5	2007	2722	5473	4732	391				Min
	Tumor	64	3227	5612	8059	23911	15246	1865			Normal	163	615	958.5	1562	13432	2935	486
											Tumor	599	2726	4479.5	6987	24359	13093	524
