# Supplementary material for: Enhancement of TKI sensitivity in lung adenocarcinoma through m6A-dependent translational repression of Wnt signaling by circ-FBXW7
Source: Mol Cancer. 2023 Jul 1;22:103. doi: 10.1186/s12943-023-01811-0 (PMC10314519; doi:10.1186/s12943-023-01811-0)
Supplement: Supplementary file 16 — Additional file 16. [file 12943_2023_1811_MOESM16_ESM.xlsx]

## Sheet: Significant genes
Symbol	Mean (responder)	Mean (nonresponder)	Fold-change	Mann-Whitney test p	ROC AUC	ROCAUC p	FDR (p_adjusted)
1	WNT10A	271	49	0.181	1.2e-08	0.704	1.6e-10	1.7e-06
2	WNT3A	24	6.1	0.252	1.1e-07	0.69	3.6e-09	7.3e-06
3	WNT7B	816	423.8	0.519	1.6e-07	0.688	5.6e-09	7.3e-06
4	PSEN1	1341	1013.8	0.756	2.5e-07	0.685	9.3e-09	8.7e-06
5	APC2	53	156.4	2.95	1.8e-06	0.671	1.7e-07	4.9e-05
6	WNT7A	258	175	0.679	3.4e-06	0.667	5.1e-07	7.6e-05
7	WNT4	79	18.6	0.237	4e-06	0.666	3.9e-07	7.6e-05
8	DAAM1	709	468.2	0.66	4.4e-06	0.665	5.7e-07	7.6e-05
9	WNT9A	236	169.2	0.716	8e-06	0.66	1e-06	0.00012
10	CTNNBIP1	515	373.8	0.726	7.4e-05	0.642	1.5e-05	0.00094
11	FZD6	1619	1167.8	0.721	7.5e-05	0.642	2e-05	0.00094
12	PPP2R5E	1060	886	0.836	0.00014	0.637	3.2e-05	0.0016
13	MAPK10	75	46.8	0.625	0.00019	0.634	5.7e-05	0.0021
14	PPP2R5C	2034	1733.9	0.853	0.00028	0.63	7.8e-05	0.0028
15	AXIN2	696	616.7	0.887	0.00038	0.628	0.00013	0.0032
16	DAAM2	153	648.5	4.25	0.00042	0.627	0.00012	0.0032
17	PPP2R5A	758	601.4	0.793	0.00041	0.627	0.00012	0.0032
18	TBL1XR1	2651	2180.1	0.823	0.00039	0.627	0.00012	0.0032
19	DVL2	740	915.8	1.24	0.00055	0.624	0.00016	0.004
20	WNT11	153	27	0.177	0.00086	0.62	0.00028	0.0059
21	FRAT2	210	162.6	0.776	0.0011	0.618	0.00037	0.0066
22	PPP3CC	139	176.7	1.27	0.001	0.618	0.00034	0.0066
23	CAMK2G	1060	874.8	0.825	0.0018	0.612	0.00065	0.011
24	FBXW11	1175	1332.7	1.13	0.0026	0.608	0.001	0.015
25	LRP5	2438	2076.2	0.852	0.0035	0.605	0.0015	0.019
26	PLCB3	1291	1090.6	0.844	0.0037	0.604	0.0015	0.02
27	CSNK2B	1506	1677.6	1.11	0.0039	0.603	0.0016	0.02
28	PRKCA	1029	1414.1	1.37	0.004	0.603	0.0016	0.02
29	RHOA	7387	8278.7	1.12	0.0045	0.602	0.0019	0.022
30	NLK	347	389.2	1.12	0.006	0.599	0.0027	0.028
31	PPP3CA	854	761.1	0.891	0.0077	0.596	0.0034	0.034
32	PLCB4	506	685.9	1.36	0.0081	0.595	0.0037	0.035
33	NFATC2	152	515.6	3.4	0.0086	0.594	0.0037	0.036
34	PRICKLE2	126	253.1	2.01	0.0088	0.594	0.0041	0.036
35	LRP6	1039	1228	1.18	0.012	0.591	0.0051	0.046
36	CTNNB1	5979	6655.7	1.11	0.014	0.588	0.0064	0.053
37	CCND2	848	386.7	0.456	0.015	0.587	0.0073	0.058
38	CSNK1E	1925	2194.8	1.14	0.018	0.585	0.0084	0.064
39	MMP7	680	718.6	1.06	0.02	0.584	0.009	0.067
40	PPP2R5D	1108	1209.1	1.09	0.019	0.584	0.0086	0.066
41	MYC	2880	2402.8	0.834	0.021	0.583	0.0097	0.07
42	SENP2	974	868.4	0.892	0.021	0.583	0.0097	0.07
43	PRKACB	499	722.1	1.45	0.023	0.582	0.011	0.074
44	CAMK2D	578	745.7	1.29	0.024	0.581	0.011	0.075
45	FZD5	423	361.9	0.856	0.031	0.578	0.015	0.094
46	CUL1	1463	1590.3	1.09	0.038	0.575	0.018	0.11
47	VANGL1	1130	977.5	0.865	0.037	0.575	0.017	0.11
48	SFRP4	45	72.8	1.63	0.045	0.572	0.022	0.13
49	PPP2R5B	219	252.6	1.15	0.049	0.571	0.023	0.13
50	RAC1	5335	4884.4	0.916	0.049	0.571	0.024	0.13

## Sheet: Original generated data
	"Gene_names" "mean_responder" "mean_nonresponder" "FC1" "MWp" "AUC" "ROCp" "FDR (p-adjusted)"
	"WNT10A" 271.164615384615 49.0076923076923 0.181 1.2286e-08 0.704 1.6e-10 "1.7e-06"
	"WNT3A" 24.1215384615385 6.06846153846154 0.252 1.0736e-07 0.69 3.6e-09 "7.3e-06"
	"WNT7B" 816.171538461538 423.783846153846 0.519 1.5899e-07 0.688 5.6e-09 "7.3e-06"
	"PSEN1" 1341.39461538462 1013.84538461538 0.756 2.5334e-07 0.685 9.3e-09 "8.7e-06"
	"APC2" 53.0984615384615 156.423846153846 2.95 1.7744e-06 0.671 1.7e-07 "4.9e-05"
	"WNT7A" 257.68 174.959230769231 0.679 3.3688e-06 0.667 5.1e-07 "7.6e-05"
	"WNT4" 78.5484615384615 18.6307692307692 0.237 3.9586e-06 0.666 3.9e-07 "7.6e-05"
	"DAAM1" 709.22 468.157692307692 0.66 4.4088e-06 0.665 5.7e-07 "7.6e-05"
	"WNT9A" 236.25 169.182307692308 0.716 7.978e-06 0.66 1e-06 "1.2e-04"
	"CTNNBIP1" 515.131538461539 373.829230769231 0.726 7.4364e-05 0.642 1.5e-05 "9.4e-04"
	"FZD6" 1618.75076923077 1167.76076923077 0.721 7.4881e-05 0.642 2e-05 "9.4e-04"
	"PPP2R5E" 1059.51692307692 885.955384615385 0.836 0.00013983 0.637 3.2e-05 "1.6e-03"
	"MAPK10" 74.8861538461538 46.8146153846154 0.625 0.00019386 0.634 5.7e-05 "2.1e-03"
	"PPP2R5C" 2033.73615384615 1733.92 0.853 0.00027945 0.63 7.8e-05 "2.8e-03"
	"AXIN2" 695.546153846154 616.680769230769 0.887 0.00037872 0.628 0.00013 "3.2e-03"
	"DAAM2" 152.622307692308 648.526923076923 4.25 0.00041575 0.627 0.00012 "3.2e-03"
	"PPP2R5A" 758.01 601.41 0.793 0.00040828 0.627 0.00012 "3.2e-03"
	"TBL1XR1" 2650.54769230769 2180.09153846154 0.823 0.00039448 0.627 0.00012 "3.2e-03"
	"DVL2" 740.324615384615 915.803846153846 1.24 0.00055264 0.624 0.00016 "4.0e-03"
	"WNT11" 153.009230769231 27.0184615384615 0.177 0.00085667 0.62 0.00028 "5.9e-03"
	"FRAT2" 209.502307692308 162.596923076923 0.776 0.001057 0.618 0.00037 "6.6e-03"
	"PPP3CC" 139.478461538462 176.695384615385 1.27 0.0010417 0.618 0.00034 "6.6e-03"
	"CAMK2G" 1059.89307692308 874.79 0.825 0.0018044 0.612 0.00065 "1.1e-02"
	"FBXW11" 1174.68615384615 1332.67923076923 1.13 0.0025688 0.608 0.001 "1.5e-02"
	"LRP5" 2438.16384615385 2076.16153846154 0.852 0.0035251 0.605 0.0015 "1.9e-02"
	"PLCB3" 1291.44461538462 1090.56 0.844 0.0037456 0.604 0.0015 "2.0e-02"
	"CSNK2B" 1505.62461538462 1677.58538461538 1.11 0.0039474 0.603 0.0016 "2.0e-02"
	"PRKCA" 1028.94461538462 1414.10769230769 1.37 0.0039578 0.603 0.0016 "2.0e-02"
	"RHOA" 7386.84153846154 8278.74461538462 1.12 0.0045187 0.602 0.0019 "2.2e-02"
	"NLK" 347.084615384615 389.226153846154 1.12 0.0059976 0.599 0.0027 "2.8e-02"
	"PPP3CA" 854.436153846154 761.142307692308 0.891 0.0076888 0.596 0.0034 "3.4e-02"
	"PLCB4" 505.534615384615 685.886923076923 1.36 0.0081138 0.595 0.0037 "3.5e-02"
	"NFATC2" 151.519230769231 515.637692307692 3.4 0.008601 0.594 0.0037 "3.6e-02"
	"PRICKLE2" 125.961538461538 253.083076923077 2.01 0.0087905 0.594 0.0041 "3.6e-02"
	"LRP6" 1038.83153846154 1227.95538461538 1.18 0.011589 0.591 0.0051 "4.6e-02"
	"CTNNB1" 5979.32769230769 6655.71230769231 1.11 0.013858 0.588 0.0064 "5.3e-02"
	"CCND2" 847.519230769231 386.701538461538 0.456 0.015424 0.587 0.0073 "5.8e-02"
	"CSNK1E" 1924.81615384615 2194.84692307692 1.14 0.01766 0.585 0.0084 "6.4e-02"
	"MMP7" 680.447692307692 718.564615384615 1.06 0.019551 0.584 0.009 "6.7e-02"
	"PPP2R5D" 1108.05076923077 1209.07230769231 1.09 0.018546 0.584 0.0086 "6.6e-02"
	"MYC" 2879.54384615385 2402.81307692308 0.834 0.02121 0.583 0.0097 "7.0e-02"
	"SENP2" 973.960769230769 868.433076923077 0.892 0.021026 0.583 0.0097 "7.0e-02"
	"PRKACB" 498.556153846154 722.080769230769 1.45 0.023033 0.582 0.011 "7.4e-02"
	"CAMK2D" 578.389230769231 745.685384615385 1.29 0.023943 0.581 0.011 "7.5e-02"
	"FZD5" 422.985384615385 361.919230769231 0.856 0.030717 0.578 0.015 "9.4e-02"
	"CUL1" 1462.76461538462 1590.34384615385 1.09 0.037686 0.575 0.018 "1.1e-01"
	"VANGL1" 1130.42307692308 977.527692307692 0.865 0.036636 0.575 0.017 "1.1e-01"
	"SFRP4" 44.6669230769231 72.8369230769231 1.63 0.044787 0.572 0.022 "1.3e-01"
	"PPP2R5B" 218.780769230769 252.623846153846 1.15 0.048814 0.571 0.023 "1.3e-01"
	"RAC1" 5335.01153846154 4884.43307692308 0.916 0.048623 0.571 0.024 "1.3e-01"

## Sheet: forest model data
	Random forest model (test set)
	Reference:
		Nonresponder:	Responder:
	Nonresponder:	62	23
	Responder:	22	61
	Classification performance
	Positive class:	Nonresponder
	Accuracy:	0.732
	Kappa:	0.464
	Sensitivity:	0.738
	Specificity:	0.726
	Precision:	0.729
