# Supplementary material for: Enhancement of TKI sensitivity in lung adenocarcinoma through m6A-dependent translational repression of Wnt signaling by circ-FBXW7
Source: Mol Cancer. 2023 Jul 1;22:103. doi: 10.1186/s12943-023-01811-0 (PMC10314519; doi:10.1186/s12943-023-01811-0)
Supplement: Supplementary file 17 — Additional file 17. [file 12943_2023_1811_MOESM17_ESM.xlsx]

## Sheet: Training raw date
	"response" "AXIN1" "AXIN2" "CACYBP" "CAMK2D" "CAMK2G" "CCND1" "CCND3" "CHP1" "CHP2" "CSNK1A1" "CSNK1E" "CTBP1" "CTBP2" "CTNNB1" "CTNNBIP1" "CUL1" "CXXC4" "DAAM1" "DKK1" "DVL1" "DVL2" "FZD10" "FZD2" "FZD4" "FZD5" "FZD6" "GSK3B" "JUN" "LEF1" "LRP5" "MAP3K7" "MMP7" "NFAT5" "NFATC2" "NFATC3" "NLK" "PLCB3" "PPP2CB" "PPP2R1B" "PPP2R5A" "PPP2R5D" "PPP2R5E" "PPP3CB" "PPP3CC" "PRICKLE1" "PRICKLE2" "PRKACA…
	"Nonresponder" 113.1 96.8 149.3 85 198.1 4471.9 91.6 909.7 68 649.6 2132.8 2411.5 914.9 1390.9 189.2 8627.4 328.9 543.2 57.6 1706.4 345.9 60.6 1057.6 98.3 87.9 699.1 1726.4 824 158.2 94.6 1234.9 53.9 645.9 56.9 631.1 402 122.7 5800.6 232.8 464.8 253.5 2006.5 2004.2 458.9 119.7 62.8 73.9 306.7 87.2 6418.5 74.6 436.8 9189.8 7709.6 291.2 275.7 1030.2 215.8 1012.5 3493.4 73.9 111.6 87.2 344.4 236.5 5…
	"Responder" 120.5 64.3 144.1 99 336.3 787.8 141.2 2398.1 73.9 744.9 1462.5 1185.4 3541.4 1704.2 355.5 5169.5 67.3 3755 10950.2 1605.9 123.4 59.9 657.7 114.5 126.4 1524.6 2278.4 824.8 59.9 99 1248.2 59.9 728.7 68.7 480.4 363.6 249.1 4878.3 376.2 695.4 173.7 1713.1 832.9 338.5 123.4 65 69.5 100.5 98.3 67.3 79.8 638.5 7122 11174.1 854.3 52.5 379.1 399.1 89.4 2435.8 65.8 138.9 87.2 815.9 223.2 41.4 1…
	"Nonresponder" 107.9 78.3 111.6 188.5 277.1 203.2 156.7 1004.3 67.3 456.7 1651 2523 727.2 2686.4 204 5023.2 109.4 1071.6 78.3 1389.4 348.8 59.9 1997.6 66.5 81.3 312.6 1892.7 1711.6 113.1 70.2 1724.2 51.7 370.3 62.1 489.2 419 335.5 6776.2 133.8 415.3 507.7 1302.2 942.3 198.8 388 93.1 82.8 258.7 244.6 68.7 73.2 535.1 8443.4 10978.3 324.4 54.7 600.8 351 448.6 3951.6 86.5 68 81.3 1409.3 154.5 52.5 91…
	"Responder" 112.3 74.6 85.7 1022.8 248.3 2849.7 85 1682.8 71.7 866.1 1716.8 2229.7 740.5 1923 173.7 6313.5 54.7 710.2 55.4 1468.5 221 58.4 911.2 87.9 80.6 3061.8 2073.7 3338.2 70.9 56.2 1318.4 54.7 515.1 77.6 340 379.9 169.2 10295.4 255 423.5 261.6 2673.8 1546 891.3 184 125.6 87.2 253.5 262.4 60.6 73.2 1084.9 9133.7 13079.3 511.4 58.4 1188.4 674 870.6 2479.4 125.6 73.9 59.9 286 80.6 48 75.4 140.4…
	"Nonresponder" 148.5 107.2 230.6 606.7 242.4 62.1 110.9 895 60.6 572.7 1385.7 1447.8 2105.5 742.7 508.5 5964.7 1645.1 694.7 82.8 524.7 175.1 61.3 448.6 80.6 127.9 1050.9 1836.5 330.3 184.8 60.6 1928.1 65 466.3 96.1 824.8 748.6 102.7 8767.8 206.9 776 396.1 2902.9 1294.8 546.1 96.8 65 96.1 210.6 104.2 64.3 77.6 422.7 5578.2 6103.6 379.1 68.7 974.8 167 1016.2 4122.3 73.9 67.3 69.5 767.1 71.7 48.8 65…
	"Responder" 107.9 68.7 124.2 422 170 1368.7 100.5 1467.7 62.8 911.2 645.9 3751.3 2023.5 1975.4 215.1 2459.5 69.5 931.2 5234.5 1495.1 272 56.9 872.1 79.1 101.2 1695.3 1883 626.7 65 59.1 1638.4 59.1 694.7 62.8 388.7 225.4 139.7 14264.7 485.5 550.6 321.5 1973.9 636.3 1107.8 8396.1 57.6 68.7 396.1 135.2 70.9 73.9 849.1 7994.8 10624.3 654 56.2 995.5 421.2 533.6 2030.1 76.9 209.1 85.7 311.9 94.6 58.4 7…
	"Responder" 199.5 76.1 206.2 470 185.5 1209.1 68 1605.2 63.6 586 855.8 3217 2169 1696.1 187 9306.6 246.1 1588.9 60.6 2105.5 185.5 57.6 74.6 79.1 254.2 1080.5 1425.6 337 91.6 107.9 1008.8 54.7 458.2 85.7 708 637 232.8 8893.5 291.9 1433 197.3 2898.5 759 419.8 93.1 69.5 76.1 379.1 76.9 59.9 72.4 571.3 9326.5 6994.9 512.1 68 1312.5 328.1 869.8 3714.4 73.2 78.3 79.1 634.1 109.4 42.9 78.3 80.6 110.9 53…
	"Responder" 147.8 159.6 229.1 75.4 184 68 103.5 325.2 60.6 379.1 2866 2583.6 680.6 2554.8 272.7 6194.5 94.6 1679.1 1121.1 1784.8 436 56.9 173.7 70.9 104.9 885.4 2798 603.8 72.4 57.6 1488.4 51.7 340 63.6 1438.9 882.4 82.8 11088.4 144.8 175.1 288.2 1956.2 1608.9 510.7 158.9 58.4 82.8 219.5 103.5 56.9 65 582.4 9115.2 6016.4 532.1 62.1 941.5 134.5 887.6 2647.2 74.6 65.8 63.6 424.2 345.9 52.5 151.5 95…
	"Nonresponder" 110.1 71.7 127.1 277.9 158.2 940.8 85.7 1393.1 57.6 1100.4 1107.8 2229.6 1422.6 3123.9 310.4 4417.2 69.5 1259.3 1450.7 1319.9 201.8 56.9 745.7 65.8 85 527.7 1435.2 683.6 65 74.6 1894.9 54.7 666.6 79.8 425.7 507 217.3 6286.9 312.6 819.6 337 2413.7 788.5 401.3 79.1 141.9 80.6 104.9 144.8 60.6 73.9 558.7 7352.6 10598.4 396.1 69.5 749.4 790.8 544.7 1305.9 74.6 85.7 67.3 402.8 70.2 51 1…
	"Nonresponder" 124.2 79.1 152.2 244.6 227.6 1469.9 184 1743.4 54.7 1043.5 1109.3 5563.4 1251.9 1587.4 451.5 4542.8 82 346.6 1486.2 2070.8 311.9 69.5 883.9 73.2 116 972.6 1677.6 845.4 86.5 85 2984.2 56.2 992.5 68.7 487 444.9 179.6 7063.6 266.8 609 340.7 3629.4 736.8 515.8 188.5 71.7 89.4 110.1 126.4 62.1 70.2 954.1 8543.2 10650.9 387.3 59.9 822.5 535.1 484.1 2229.6 88.7 85.7 111.6 364.3 60.6 61.3 …
	"Nonresponder" 158.2 70.9 188.5 320 140.4 2167.6 104.9 1987.2 58.4 747.2 1444.8 2211.2 1681.3 2289.5 196.6 4421.6 62.8 532.8 3480.1 1391.6 403.5 59.1 1668.7 78.3 84.2 936.3 2098.8 537.3 65 407.9 1051.6 51.7 1812.1 79.1 501.8 1000.6 156.7 5417.8 198.8 430.1 199.5 2016.1 569.8 395.4 233.5 55.4 84.2 149.3 229.8 67.3 65 614.1 10678.2 9407.8 820.3 53.9 643.7 672.5 588.3 3282.8 87.2 73.9 141.9 491.5 13…
	"Nonresponder" 108.6 90.2 127.1 671 164.8 1261.5 75.4 3477.1 64.3 672.5 1073.1 1659.1 2560.7 1615.5 177.4 6660.9 104.2 3551 7626.8 2488.3 116.8 57.6 575 78.3 99.8 1103.4 1365 852.8 61.3 131.5 1428.5 204 612.7 90.9 651.1 489.2 116.8 6994.9 161.8 391.7 170 2984.2 669.6 511.4 224.7 68.7 70.9 249.8 283 68 73.2 580.9 10523 8911.2 364.3 56.2 988.1 790.8 685.8 4878.3 73.2 78.3 104.2 500.3 82 48.8 79.1 1…
	"Nonresponder" 183.3 91.6 103.5 155.9 104.9 200.3 80.6 1260.8 67.3 565.4 1343.6 909.7 2957.6 1130.7 138.9 3806.7 118.2 2212.7 53.2 1496.5 289.7 62.1 366.6 74.6 122.7 1314 1602.2 2755.8 96.1 181.1 2221.5 53.9 747.2 69.5 614.1 290.4 92.4 6598.1 230.6 636.3 181.8 2013.1 397.6 998.4 70.9 87.2 85.7 458.2 92.4 62.1 72.4 628.9 9285.2 5060.1 722.8 57.6 964.4 136 901.6 3405.4 86.5 69.5 59.1 502.5 70.2 47.…
	"Responder" 262.4 88.7 135.2 286.7 272.7 2705.6 65.8 1696.1 56.9 586.8 1333.9 1120.4 3378.1 3356.7 262.4 2086.3 53.9 1466.2 14668.2 2343.5 234.3 56.2 946 72.4 134.5 1540.1 2049.3 721.3 65 114.5 950.4 66.5 877.2 65 499.6 244.6 424.9 3710.7 404.2 1028.7 222.4 1761.8 1506.1 255 96.1 59.1 70.2 124.9 110.9 62.8 71.7 399.8 11061.8 6176.1 376.9 48.8 382.8 480.4 365.1 3915.4 79.8 141.2 87.9 520.3 141.2 4…
	"Responder" 113.8 72.4 136.7 202.5 232.1 2466.1 93.1 2623.6 93.1 1789.9 452.3 730.9 2884.4 833.6 294.9 5533.8 56.2 2323.5 4306.3 1016.2 204 58.4 648.9 80.6 123.4 1912.6 1883 1611.1 63.6 85 1371.6 65.8 1156.6 75.4 769.3 382.8 276.4 7442 169.2 796.7 257.2 3077.3 640 456.7 154.5 79.8 81.3 153 93.1 63.6 68 761.2 8268.3 11474.9 369.5 56.9 196.6 352.5 172.9 5301.1 68 115.3 63.6 551.3 206.9 45.8 609 117…
	"Responder" 207.7 70.2 165.5 238.7 327.4 58.4 115.3 1526.8 64.3 628.9 1855.7 2420.3 1731.5 854.3 331.1 6248.5 63.6 2499.4 53.2 2635.4 241.7 65.8 381.3 85.7 88.7 743.5 1864.6 2148.4 66.5 85 654 59.1 275.7 83.5 432.3 295.6 330.3 3939 190.7 6286.9 505.5 1257.1 2461 300 797.4 63.6 95.3 77.6 86.5 68 70.2 433.1 4421.6 8731.6 299.3 56.9 512.9 208.4 429.4 2288 100.5 263.1 133 544.7 267.5 48.8 141.2 450.1…
	"Responder" 122.7 80.6 103.5 219.5 214.3 1387.2 99 1492.1 59.9 557.2 2237 2114.4 979.2 2601.4 131.5 5461.4 58.4 2336.8 24007.4 1294 191.4 57.6 2715.9 69.5 85.7 2443.2 2192.7 2010.2 65.8 133 1588.9 56.2 1028.7 66.5 341.4 475.2 113.8 3506 209.1 221 148.5 1735.2 1162.5 534.3 95.3 143.4 70.2 188.5 220.2 60.6 71.7 527.7 7241.7 7994.8 410.9 59.9 1243.8 1297 514.4 3967.1 73.9 88.7 98.3 522.5 81.3 53.2 7…
	"Nonresponder" 181.1 101.2 117.5 255 231.3 4999.5 79.8 901.6 59.9 544.7 1515.7 2599.9 2523 1305.9 167.8 5563.4 172.2 683.6 62.1 1642.1 243.9 57.6 938.6 99.8 76.9 482.6 1761.8 123.4 350.3 70.9 1030.2 49.5 823.3 69.5 773.8 434.5 109.4 8713.9 111.6 708.7 269 1816.5 2197.1 1275.6 71.7 126.4 92.4 116.8 70.2 8662.2 76.1 419.8 7241.7 9595.6 851.4 53.2 693.2 197.3 842.5 4083.1 67.3 130.1 57.6 218.8 223.9…
	"Responder" 133 68 154.5 308.9 371.7 4456.3 92.4 2743.3 76.9 336.3 1350.9 3108.4 1199.4 3445.4 224.7 4774.1 85.7 3841.5 1506.1 1795.1 143.4 65.8 834.4 86.5 194.4 2296.2 2265.1 1103.4 61.3 133 1155.1 98.3 1632.5 81.3 460.4 369.5 351 8411.6 238.7 617.1 132.3 3123.9 1543.1 205.5 153.7 88.7 82.8 191.4 139.7 73.2 61.3 614.1 12426 14264.7 456.7 64.3 763.4 970.3 464.8 5461.4 77.6 70.9 164.8 969.6 129.3 …
	"Responder" 119 104.2 148.5 122.7 260.9 5142.9 112.3 1894.9 63.6 847.7 1528.3 1733.8 1435.2 1983.6 232.1 3710.7 60.6 2924.3 13158.4 773 200.3 101.2 651.8 85 87.9 1627.3 3113.5 1700.5 62.8 82.8 1305.9 1670.2 1308.8 73.2 566.1 289 232.8 9227.5 137.5 569.1 303 2416.6 876.5 386.5 723.5 184.8 85 96.8 70.9 58.4 70.2 679.9 11264.3 7377.7 305.2 62.1 285.3 567.6 222.4 3297.5 79.1 102 103.5 552.1 110.1 58.…
	"Responder" 187.7 72.4 175.1 293.4 243.9 1233.4 94.6 972.6 65.8 467.1 1118.9 1698.3 2278.4 2172 168.5 4284.2 51 1220.1 7736.9 1599.3 242.4 57.6 348.1 85.7 128.6 1203.9 1679.8 790.8 83.5 79.8 1216.4 131.5 635.6 72.4 532.1 260.1 407.2 5207.9 173.7 742 439.7 1971.7 1288.9 430.1 152.2 66.5 62.1 125.6 93.1 60.6 82 941.5 6360.8 6918.1 669.6 51.7 257.2 333.3 212.1 6077.8 72.4 99.8 120.5 492.9 248.3 49.5…
	"Responder" 133.8 70.2 158.2 104.9 209.1 3951.6 196.6 1427.8 56.9 1260.8 2107 1642.1 2182.4 2192.7 282.3 3245.1 55.4 1553.4 28845 1238.6 261.6 64.3 1244.5 73.9 96.1 1194.3 2781 620 81.3 91.6 1432.2 53.9 577.9 62.8 320 863.2 327.4 7377.7 648.9 613.4 259.4 3009.3 1081.9 614.9 504.8 65.8 99 278.6 106.4 60.6 77.6 464.1 9811.3 9658.4 718.3 56.2 369.5 412.4 275.7 3650.1 82 105.7 81.3 985.1 81.3 42.1 66…
	"Nonresponder" 129.3 76.9 98.3 201 195.8 1169.1 70.9 1372.4 61.3 1546 2415.1 2645.7 1643.6 2866 317.8 6139.9 287.5 697.6 3061.8 1393.8 275.7 65 2270.3 85.7 101.2 519.5 2972.4 2238.5 60.6 89.4 2537.8 58.4 2061.2 59.9 564.6 818.8 191.4 4625.6 156.7 514.4 254.2 3194.8 2769.1 325.2 243.1 67.3 89.4 157.4 134.5 65.8 73.2 982.2 8363.6 10760.3 379.9 55.4 916.4 986.6 81.3 5060.1 100.5 121.2 117.5 492.2 16…
	"Responder" 280.1 72.4 144.1 531.4 210.6 1602.2 184 2367.1 59.1 859.5 812.9 3061.8 2095.9 1011 105.7 8543.2 119.7 235 3803 1243.8 236.5 60.6 2698.9 90.2 103.5 2198.6 846.9 742.7 58.4 60.6 1659.1 1218.7 1242.3 85 920.8 674.7 155.9 11203.7 177.4 634.1 127.9 1302.2 599.4 757.5 624.5 73.2 76.1 188.5 189.2 108.6 73.2 512.1 12281.9 8315.6 591.2 52.5 1537.2 537.3 526.9 6940.2 74.6 98.3 93.1 700.6 153 45…
	"Nonresponder" 75.4 116.8 150.8 222.4 165.5 62.1 96.1 1676.9 66.5 574.2 1208.3 5362.4 265.3 685.1 504 3834.1 1499.5 2902.9 61.3 2594 141.9 67.3 167.8 68 78.3 667.3 3205.9 2676 80.6 59.1 1867.5 53.2 653.3 75.4 904.6 1420.4 119.7 6257.4 150 427.2 255 1835 493.7 1120.4 312.6 101.2 84.2 456 111.6 103.5 68 524 7653.4 5066.8 242.4 56.9 337.7 113.8 345.1 4066.1 82.8 73.9 66.5 405 187 112.3 104.9 70.9 12…
	"Nonresponder" 159.6 96.1 176.6 85 162.6 1770 95.3 1638.4 57.6 1041.3 1745.6 3222.9 1335.4 1234.2 145.6 8856.5 97.6 622.3 67.3 951.1 272 64.3 2170.5 85 151.5 115.3 1257.8 298.6 146.3 111.6 1881.6 48.8 1069.4 65.8 851.4 409.4 189.2 10102.5 306.7 438.2 261.6 2305.8 1549 527.7 102 72.4 85 232.8 91.6 71.7 68 585.3 6248.5 10222.2 300 57.6 811.5 232.8 885.4 3061.8 89.4 107.9 62.8 145.6 455.2 55.4 78.3 …
	"Nonresponder" 164.8 70.2 164.8 347.3 166.3 2916.9 58.4 1387.2 66.5 751.6 331.8 2488.3 52.5 785.6 155.2 6691.2 280.1 734.6 671.8 1373.1 217.3 54.7 119.7 62.8 104.2 763.4 1841.7 353.3 521.8 52.5 2009.4 53.2 289.7 80.6 583.1 682.1 94.6 2595.5 242.4 568.3 157.4 1248.2 1076.8 1459.6 699.1 107.9 78.3 215.1 91.6 60.6 79.8 643.7 3856.3 7709.6 262.4 64.3 1670.2 121.2 1541.6 4378.7 75.4 66.5 59.1 281.6 85…
	"Nonresponder" 155.9 90.9 218.8 267.5 270.5 2991.6 51.7 1867.5 63.6 863.9 1324.3 3021.2 54.7 727.9 167.8 6929.1 1331 276.4 59.9 394.6 272.7 57.6 119.7 62.8 92.4 525.4 2782.4 158.2 317 53.2 2121 65.8 1061.2 85.7 1559.4 590.5 91.6 2004.2 105.7 895.7 218 771.5 1388.6 2342 141.2 102.7 78.3 239.4 78.3 62.1 82 606.7 3629.4 9367.9 177.4 54.7 869.1 175.1 600.1 3633.1 76.1 87.2 57.6 576.4 101.2 48.8 1926.…
	"Responder" 93.1 153.7 115.3 174.4 599.4 714.6 72.4 1418.2 63.6 490 3262.1 3682.6 1855.7 1853.5 148.5 3132 530.6 1408.6 8144.8 1202.4 165.5 61.3 1760.4 65 113.8 303.7 1908.2 386.5 62.1 89.4 1489.1 50.3 611.2 65 724.2 382.8 191.4 9171.4 113.1 213.6 342.2 2863.7 1553.4 660 201.8 64.3 80.6 177.4 167 781.9 78.3 538.8 8009.6 11115.7 3061.8 57.6 971.8 119.7 679.9 3678.9 70.9 138.2 63.6 91.6 496.6 48 94…
	"Responder" 153 70.9 101.2 70.9 240.2 439 71.7 1928.1 61.3 1370.2 605.3 2745.5 1656.2 1892.7 290.4 2274.7 62.1 3044.1 9878.6 1424.8 206.2 65.8 854.3 80.6 80.6 336.3 2570.3 522.5 59.1 88.7 1580.8 58.4 464.8 71.7 507.7 560.2 141.9 5227.9 141.2 773 206.2 2564.4 1636.9 290.4 95.3 84.2 76.9 120.5 78.3 61.3 73.2 1274.8 8594.2 6650.5 156.7 56.2 558.7 240.9 390.9 6212.3 69.5 136 73.9 265.3 68.7 45.8 73.2…
	"Responder" 129.3 98.3 135.2 579.4 187.7 541.7 261.6 4774.1 59.9 439 750.9 1889 2126.9 1915.6 126.4 4791.1 96.1 558.7 30859.6 1135.9 230.6 54.7 1698.3 68.7 170 933.4 1936.3 577.2 60.6 133 917.1 2931 1502.4 66.5 431.6 622.3 103.5 9246.7 141.9 688.8 120.5 2095.9 1173.6 758.2 104.2 96.8 66.5 198.1 150 60.6 72.4 940.8 7145.7 8411.6 1167.7 55.4 1553.4 890.5 450.1 2053 76.1 90.2 130.8 313.3 81.3 44.3 8…
	"Responder" 136 77.6 162.6 519.5 187 426.4 106.4 1923 59.1 427.2 1101.9 3051.5 1705.7 1847.6 90.9 6547.8 53.2 727.9 68.7 970.3 411.6 63.6 3788.3 87.9 137.5 1277.8 1305.9 1790.7 62.1 63.6 1684.2 5355 1875.7 79.8 363.6 713.9 101.2 10572.5 177.4 1040.6 105.7 1906.7 892 317.8 2607.3 263.1 80.6 215.8 175.9 63.6 74.6 581.6 10866.7 10222.2 685.1 59.9 709.5 581.6 583.1 4579 68.7 86.5 96.8 430.9 285.3 50.…
	"Nonresponder" 136 75.4 155.2 200.3 144.8 4321.1 89.4 1396 63.6 614.9 2698.9 3317.5 1985.8 5526.5 178.1 7365.2 60.6 2991.6 665.1 1133.7 195.8 59.1 182.5 81.3 87.9 1546.8 2558.5 193.6 1147.7 52.5 1780.3 48 784.8 72.4 623.7 1022.8 110.1 9490.6 121.2 779.7 158.2 1373.1 572 787.1 89.4 115.3 76.9 353.3 76.9 62.8 83.5 547.6 7764.2 16051.7 494.4 48 882.4 278.6 716.9 3423.2 70.2 74.6 70.9 1651 124.9 44.3…
	"Nonresponder" 149.3 87.2 124.2 1583.7 262.4 2621.3 96.1 1081.9 67.3 929.7 4579 1926.6 1149.2 2039.7 191.4 4471.9 51.7 1216.4 749.4 1977.6 219.5 59.1 982.2 111.6 78.3 1639.2 3282.8 1691.6 168.5 147.1 969.6 52.5 592 64.3 420.5 146.3 237.2 15379.2 204 848.4 469.3 3564.3 1125.5 2977.5 284.5 157.4 100.5 270.5 211.4 61.3 70.9 406.5 9967.3 17449.2 980.7 61.3 1186.9 396.1 974 3387 76.1 186.2 65.8 425.7 …
	"Responder" 172.9 87.9 98.3 204.7 346.6 1155.1 54.7 1450 62.8 831.4 1704.2 2450.6 2942.8 1592.6 142.6 3903.6 58.4 590.5 70.9 2698.9 198.1 61.3 1400.5 70.2 124.2 2486.8 2769.1 1758.1 61.3 71.7 2041.2 74.6 1150.7 77.6 693.2 303 121.2 14264.7 141.9 714.6 187.7 2166.1 2016.8 1350.2 827.7 70.2 81.3 186.2 138.9 64.3 62.8 1824.7 5990.6 7951.2 730.2 59.9 1367.2 213.6 856.5 5207.9 70.2 113.8 161.1 668.1 8…
	"Nonresponder" 259.4 584.6 104.2 241.7 180.3 1781.1 79.1 1146.2 57.6 850.6 2705.6 2526.7 2358.2 1621.4 238 8237.2 56.2 1118.2 69.5 2420.3 426.4 123.4 136 68 131.5 320 1341.3 2884.4 65 312.6 1670.2 59.9 1077.5 97.6 1444.8 391.7 90.9 5737.1 183.3 604.5 116 1965.1 956.3 929 75.4 63.6 95.3 164.8 142.6 67.3 65.8 627.4 8767.8 9509.8 686.6 57.6 347.3 376.9 110.9 2005 92.4 99.8 161.1 362.9 75.4 54.7 185.…
	"Responder" 136 62.1 172.2 882.4 184 64.3 180.3 632.6 66.5 1167.7 1073.8 2278.4 685.8 1724.2 85.7 7266.1 59.9 461.9 56.2 974 277.1 65 162.6 71.7 78.3 319.3 1238.6 986.6 56.9 63.6 1765.5 62.1 529.9 59.1 820.3 220.2 120.5 5737.1 244.6 658.5 266.1 1651 1006.6 835.8 84.2 76.9 82.8 155.9 96.8 62.1 65 524.7 9617 8315.6 339.2 66.5 605.3 488.5 588.3 2506.8 75.4 67.3 59.9 196.6 77.6 51.7 87.2 105.7 172.9 …
	"Nonresponder" 198.1 469.3 153.7 527.7 239.4 1266 106.4 1984.3 69.5 621.5 743.5 3162.3 4174.8 2888.9 139.7 8069.5 85.7 761.2 73.2 2389.3 301.5 60.6 79.1 70.9 187.7 685.8 2161.7 576.4 147.1 113.1 1596.3 59.1 1253.4 65.8 541.7 572.7 460.4 9096 217.3 778.9 181.8 883.9 636.3 478.9 77.6 68 79.1 70.2 124.9 61.3 72.4 799.6 12764.5 12536.9 905.3 54.7 1015.4 260.9 674 2588.1 90.2 85 141.9 495.1 69.5 43.6 …
	"Nonresponder" 119 76.1 91.6 615.6 122.7 900.1 107.9 1274.1 64.3 839.5 1101.9 2416.6 427.9 2131.4 223.9 6276.6 64.3 1636.9 1127.8 1311.8 267.5 61.3 116 97.6 98.3 1743.4 3602 1257.1 437.5 144.8 1444.8 56.9 886.8 122.7 327.4 506.2 133 9723.4 208.4 549.8 172.9 2185.3 617.8 616.4 277.1 382.1 87.9 220.2 320 62.1 65.8 321.5 6929.1 8009.6 1268.2 61.3 458.2 418.3 266.1 3474.2 78.3 94.6 79.1 320 73.9 46.6…
	"Nonresponder" 95.3 87.2 117.5 496.6 223.2 1266.7 79.1 1682 59.9 1532.7 2016.1 2240 3208.9 1725.6 164.1 6567.8 54.7 1205.4 4831.8 1704.2 253.5 56.9 755.3 112.3 110.1 1797.3 1468.5 4402.4 261.6 87.9 1328 63.6 357 64.3 293.4 619.3 117.5 8129.3 243.9 329.6 182.5 1836.5 1237.9 971.8 2039.7 453 75.4 320 174.4 62.1 69.5 419 14668.2 8679.2 311.9 67.3 402.8 495.9 351 3291.6 89.4 85 127.9 844.7 130.1 56.2…
	"Nonresponder" 121.2 90.2 135.2 312.6 184 124.2 144.1 1029.5 70.9 970.3 934.9 4330 1203.9 2455.8 339.2 6418.5 91.6 552.8 76.1 2112.9 231.3 60.6 3955.3 82 88.7 835.1 2420.3 1214.2 124.2 50.3 2203 59.9 714.6 56.9 612.7 344.4 149.3 14615.8 162.6 403.5 273.4 1699.8 1354.6 1523.1 1415.2 238.7 82 268.3 193.6 59.1 75.4 487 12352.9 13000.3 1267.4 53.9 598.6 551.3 517.3 7709.6 92.4 102.7 90.9 1033.2 85 48…
	"Nonresponder" 143.4 79.1 130.1 318.5 154.5 280.8 69.5 929 52.5 381.3 1285.2 2741.8 141.2 576.4 133.8 4573.1 536.5 1119.6 130.8 796.7 147.8 61.3 205.5 64.3 79.8 1131.5 1457.4 336.3 90.9 70.9 1441.8 65.8 933.4 107.2 560.2 611.2 124.2 3930.9 174.4 647.4 160.4 2639.1 736.1 1167.7 130.8 62.1 67.3 185.5 121.2 3457.9 76.1 462.6 4848.8 6112.5 228.4 60.6 679.2 240.9 433.1 2459.5 116 71.7 58.4 260.1 79.1 …
	"Nonresponder" 203.2 1109.3 161.8 359.9 247.6 1334.7 119.7 2286.6 56.2 873.5 744.2 2439.5 2260.7 3297.5 248.3 4417.2 53.9 1696.1 25981.3 1628.1 207.7 62.1 1081.2 82.8 190.7 814.4 1665.8 1237.9 61.3 88.7 1685 60.6 390.9 94.6 695.4 619.3 256.4 7278.7 443.4 2553.3 283 2234.1 920.8 151.5 98.3 66.5 75.4 115.3 88.7 63.6 87.2 1284.4 6379.3 13158.4 541 56.9 262.4 283.8 373.2 2497.2 97.6 73.9 158.9 638.5 …
	"Nonresponder" 142.6 76.1 146.3 184 126.4 158.9 131.5 1679.1 61.3 569.8 1689.4 3200.7 1425.6 13979.5 206.9 6122.1 127.9 923 160.4 1348 377.6 62.8 498.1 68 99 1676.1 1859.4 166.3 368 106.4 1169.9 56.9 695.4 82.8 415.3 730.2 124.9 7006.7 192.1 482.6 178.8 1356.9 878 787.1 112.3 91.6 88.7 291.9 117.5 60.6 66.5 489.2 9637.7 9039.1 396.9 56.9 766.4 181.8 593.4 2549.6 85 113.1 113.8 376.9 361.4 60.6 68…
	"Nonresponder" 143.4 74.6 144.1 454.5 126.4 1134.4 81.3 2591.8 62.8 725 2010.2 3806.7 1664.3 2155.7 202.5 4466.7 81.3 130.1 79.8 2088.5 345.9 58.4 722 98.3 81.3 1469.2 5241.2 153.7 216.5 78.3 1271.9 53.9 656.3 128.6 544.7 484.1 133 3685.5 144.8 721.3 185.5 1345 888.3 280.1 104.9 85.7 80.6 156.7 132.3 56.2 73.9 317 8396.1 8577.9 416.1 59.1 639.3 552.1 377.6 2075.2 68 90.2 257.2 228.4 141.2 51 74.6…
	"Nonresponder" 149.3 74.6 98.3 465.6 163.3 2856.3 54.7 2073.7 62.1 904.6 1073.8 1487.7 1259.3 5504.3 227.6 3616.1 67.3 4729 2709.3 980.7 286 141.9 498.1 69.5 167 5713.4 1236.4 2657.5 166.3 73.9 1662.8 78.3 943.7 60.6 548.4 433.1 357 8662.2 104.2 605.3 118.2 5744.5 961.5 665.9 1615.5 99.8 78.3 210.6 147.1 62.8 65 1884.5 11789.7 6518.2 428.6 61.3 447.1 528.4 215.1 4517.7 70.2 105.7 98.3 727.9 99.8 …
	"Responder" 113.1 93.1 176.6 135.2 146.3 68 93.1 582.4 60.6 363.6 1435.9 3769.8 1150.7 1156.6 580.9 3326.4 1789.2 2866 59.1 1371.6 187 62.8 532.8 59.9 107.9 892 2416.6 1738.2 115.3 72.4 1679.8 55.4 235 65.8 1445.5 410.9 94.6 3788.3 210.6 253.5 238 3092.8 911.2 104.2 88.7 85.7 90.2 187 70.9 62.1 70.2 580.1 6068.9 7063.6 404.2 54.7 1300 117.5 968.1 5607.8 69.5 78.3 65.8 282.3 132.3 46.6 62.8 84.2 9…
	"Nonresponder" 108.6 82.8 187 249.8 140.4 3074.4 128.6 989.6 57.6 835.1 670.3 2820.1 1388.6 4344.8 231.3 5321 55.4 1970.3 5930.7 736.8 321.5 59.9 147.1 77.6 94.6 1125.5 2010.2 483.3 299.3 65.8 1435.9 59.1 527.7 89.4 368 773 121.2 9509.8 172.2 410.2 226.9 1502.4 1274.1 764.2 231.3 138.2 87.9 317.8 91.6 60.6 79.1 385 7951.2 12145.9 420.5 56.9 688.8 455.2 451.5 1711.6 73.9 68 79.1 286.7 187.7 48 75.…
	"Nonresponder" 144.1 92.4 217.3 272.7 181.1 2160.2 75.4 1679.1 61.3 659.2 1900.8 3154.2 2418.8 2289.5 106.4 15988.9 89.4 1119.6 9967.3 983.6 257.9 57.6 2639.1 65.8 90.9 58.4 2118.1 235.8 85.7 78.3 1809.1 53.2 1650.3 68.7 1104.8 454.5 209.1 6389.6 221 418.3 216.5 2122.5 1335.4 416.1 500.3 68.7 88.7 134.5 738.3 62.8 79.8 405.7 6873.7 14025.3 256.4 59.1 939.3 337.7 645.9 2902.9 82 75.4 155.2 200.3 2…
	"Nonresponder" 118.2 90.9 104.9 121.2 122.7 217.3 85.7 1181 62.8 1198.7 795.9 2667.9 971.1 2389.3 144.1 9921.5 54.7 1297 110.9 844.7 296.4 62.8 734.6 71.7 70.9 205.5 2100.3 1438.2 235.8 103.5 1322.1 186.2 240.9 75.4 371.7 465.6 88.7 7377.7 211.4 491.5 314.1 2450.6 1037.6 206.9 725.7 161.1 87.2 373.2 136.7 93.1 69.5 598.6 5496.9 7653.4 397.6 64.3 563.1 551.3 499.6 5548.6 86.5 96.1 96.1 1166.9 116.…
	"Responder" 352.5 130.1 127.9 284.5 216.5 60.6 201.8 1053.1 67.3 378.4 3489.7 4143.7 2970.2 1433 235 2288 166.3 1600.7 52.5 3181.5 191.4 65 2486.8 69.5 778.2 1127 1416 2579.9 61.3 93.9 841 55.4 376.2 64.3 368 849.1 132.3 9059 133.8 3217 473 3788.3 1011 56.2 1336.9 87.2 78.3 147.1 116.8 84.2 66.5 546.9 4919.7 11981.9 160.4 61.3 985.1 371 745.7 4049.1 76.1 315.6 163.3 403.5 380.6 45.8 77.6 155.2 17…
	"Responder" 147.1 90.2 102 300 116.8 3755 92.4 2562.2 62.1 791.5 550.6 2534.1 2718.1 1659.9 182.5 3714.4 68 3460.9 1566.7 1028.7 249.8 83.5 1328.8 83.5 139.7 3315.3 2376.7 1120.4 85.7 232.8 2558.5 22698.5 883.9 70.9 346.6 426.4 124.2 10012.4 146.3 784.1 157.4 3276.9 606 323 222.4 76.1 76.9 116.8 103.5 63.6 66.5 1195.7 12882 8205.4 286 65.8 595.7 578.7 367.3 2327.2 78.3 107.2 93.9 376.9 136.7 52.5…
	"Responder" 195.8 99.8 135.2 113.1 472.2 2427.7 83.5 2429.2 58.4 928.2 1169.1 2164.6 2328.7 1665 162.6 3814.1 50.3 4701.7 133 1141.8 206.2 59.9 887.6 83.5 98.3 1355.4 6194.5 912.7 65 74.6 2381.9 53.9 489.2 85.7 373.9 841 105.7 3564.3 124.2 1866.8 165.5 3647.1 4297.5 153.7 310.4 79.8 93.1 85 77.6 62.8 73.9 801.1 7480.5 9745.6 656.3 60.6 1262.3 181.1 379.1 8411.6 73.9 127.1 68 492.2 81.3 41.4 66.5 …
	"Responder" 201.8 84.2 93.1 253.5 454.5 1866.8 110.9 1557.9 59.9 664.4 2484.6 5294.4 2083.3 1412.3 280.8 2739.6 58.4 1428.5 29691.2 2833.4 271.2 62.1 1283.7 84.2 126.4 1579.3 1930.3 2288 72.4 335.5 928.2 600.1 2137.3 83.5 342.2 406.5 240.2 6895.9 206.9 915.7 357.7 2191.2 555 198.1 663.6 71.7 82 111.6 152.2 62.8 73.2 1176.5 7892.1 10548.2 409.4 60.6 660 903.1 695.4 2220 92.4 71.7 224.7 617.8 69.5 …
	"Nonresponder" 138.2 76.9 99 158.9 138.9 406.5 84.2 1605.9 62.8 362.9 2046.4 1538.7 1243.8 9490.6 155.9 6588.4 62.8 1384.9 151.5 1396 215.1 65 324.4 72.4 76.9 1443.3 1988.7 87.9 399.8 84.2 1047.9 57.6 387.3 70.9 181.8 803.3 136 5964.7 171.5 357 216.5 1004.3 764.2 1222.4 102.7 62.1 102 167.8 75.4 147.8 70.2 443.4 6994.9 9637.7 334 67.3 1097.5 203.2 603 2690.1 71.7 99.8 65.8 439.7 242.4 53.9 97.6 1…
	"Nonresponder" 202.5 74.6 85 266.8 198.1 1271.9 74.6 1245.3 65.8 982.9 3016.7 4932.3 1018.4 2214.1 141.9 6895.9 53.2 2370.1 3814.1 3095.1 246.8 61.3 1376.8 91.6 85 1481 4432 5066.8 64.3 104.9 1763.3 77.6 536.5 82 413.9 509.9 125.6 10245.9 155.9 350.3 260.1 1937.7 1014.7 1546.8 549.8 207.7 79.8 323.7 149.3 59.9 73.2 599.4 12426 13621 269.7 68 1093 1721.9 478.9 2802.4 82 101.2 95.3 348.8 77.6 47.3 …
	"Responder" 232.1 66.5 201 72.4 684.3 299.3 236.5 1202.4 58.4 359.9 1348 3338.2 2526.7 1782.5 277.9 8965.2 54.7 1078.2 51.7 1092.3 235.8 67.3 312.6 73.9 94.6 2266.6 1813.6 70.2 59.9 147.1 1770 53.9 1350.9 131.5 734.6 1898.6 122.7 7006.7 206.9 2900.7 191.4 2835.7 1281.5 732.4 135.2 67.3 87.9 988.1 279.4 6588.4 76.1 745.7 6983.8 13039.4 603.8 62.8 1157.3 153 1003.6 4274.5 71.7 82 98.3 2084.8 75.4 4…
	"Responder" 200.3 102 268.3 389.5 228.4 66.5 200.3 1481.8 59.1 464.1 946 4166.6 74.6 1008 153 7792.3 124.9 1917.8 47.3 1336.9 373.9 62.8 594.2 65 93.1 61.3 1254.1 93.1 815.1 60.6 1612.6 56.9 681.4 107.9 632.6 515.1 121.2 2824.6 170 1059.8 214.3 2212.7 879.4 1248.2 302.3 69.5 94.6 500.3 112.3 67.3 73.2 718.3 7029.6 5800.6 317 53.9 1318.4 303 832.1 3639.7 113.8 75.4 61.3 162.6 116 42.1 1373.1 141.2…
	"Nonresponder" 130.1 70.2 186.2 295.6 337 1790.7 104.9 1763.3 62.8 606.7 1207.6 1815.8 1920 2800.2 195.8 4735 51.7 482.6 1333.9 1076.8 203.2 55.4 2131.4 74.6 80.6 1730.1 1861.6 572.7 64.3 75.4 1183.2 53.9 756 68 516.6 532.8 250.5 9115.2 225.4 539.5 356.2 1580 830.7 1246.7 2659.8 101.2 87.9 217.3 95.3 62.8 70.9 475.2 9002.1 11789.7 1122.6 63.6 1169.9 294.9 728.7 8253.5 76.9 79.1 98.3 641.5 87.2 50…
	"Nonresponder" 136 99 107.9 311.9 236.5 392.4 117.5 2760.3 68 753.8 718.3 2097.4 2028.6 1716 267.5 4412 55.4 2893.3 67.3 2228.2 198.8 69.5 70.2 104.9 83.5 1080.5 3026.3 804.8 65 92.4 771.5 5468.8 1067.9 79.8 1092.3 252.7 133 3477.1 214.3 1425.6 195.8 2347.2 897.2 192.9 546.1 99 78.3 261.6 90.9 56.2 73.2 699.9 12246.4 8911.2 178.8 62.8 823.3 349.6 501.1 5454 102.7 83.5 77.6 1021.3 395.4 59.9 86.5 …
	"Responder" 186.2 63.6 103.5 303.7 226.1 3228.1 70.9 1461.1 68 1336.9 2380.4 1684.2 2728.5 2189.7 390.2 3508.9 51.7 3265 4188.1 1514.3 269.7 73.9 1073.8 73.2 124.2 1838.7 4293 1982.1 62.1 132.3 1317.7 59.9 719.1 62.8 243.9 447.9 393.9 7936.4 133.8 857.3 111.6 3129.8 2047.8 524.7 107.9 65.8 82 188.5 104.9 62.1 76.9 1490.6 9681.3 8594.2 545.4 59.1 347.3 792.2 291.2 3092.8 72.4 136 88.7 574.2 162.6 …
	"Responder" 153 79.1 171.5 393.2 424.9 308.9 80.6 1118.2 2737.4 614.1 1250.4 1750 2094.4 4567.9 576.4 5607.8 51.7 673.3 68.7 1886.7 203.2 56.2 619.3 68 243.1 1351.7 3568 984.4 57.6 116.8 1552.7 49.5 1574.1 59.1 587.5 398.3 378.4 6852.3 211.4 936.3 183.3 1679.1 1155.8 291.2 82 73.9 82.8 65 81.3 64.3 70.9 476.7 9658.4 12112.7 356.2 62.8 830.7 170.7 666.6 2953.2 68.7 74.6 73.9 677.7 90.2 50.3 1836.5…
	"Nonresponder" 95.3 138.9 226.9 342.2 287.5 1055.3 84.2 978.5 62.1 376.2 3108.4 2627.2 1872.7 2158.7 111.6 5660.2 325.9 1183.2 148.5 746.4 252.7 59.1 2086.3 90.9 76.9 79.8 1813.6 1323.6 61.3 72.4 1169.1 57.6 487 56.2 821.8 660 109.4 7029.6 125.6 393.9 304.5 2492 1588.2 391.7 201.8 65 73.2 223.2 159.6 62.8 76.1 453.8 7966 7377.7 286 62.1 1088.6 174.4 997 3671.5 75.4 116 72.4 164.1 1028 48 73.9 89.…
	"Nonresponder" 197.3 75.4 180.3 93.9 498.8 56.2 241.7 1230.5 68 300.8 555.7 2046.4 2268.8 1686.5 176.6 5267.8 59.9 305.2 49.5 936.3 197.3 56.9 173.7 70.9 93.9 767.9 2044.9 72.4 66.5 96.1 1784.8 73.2 773.8 96.8 1989.5 678.4 110.1 1959.9 260.9 838.1 230.6 1370.9 934.9 436.8 314.1 56.2 86.5 722 93.1 1161.8 73.9 610.4 5169.5 13621 460.4 52.5 961.5 432.3 567.6 4075 77.6 81.3 95.3 229.8 93.1 54.7 62.8 …
	"Nonresponder" 206.2 78.3 236.5 95.3 278.6 93.9 439 842.5 64.3 659.2 1166.9 3568 2231.1 1353.9 255.7 3822.3 59.1 308.9 52.5 1468.5 220.2 54.7 839.5 60.6 84.2 508.5 1489.1 102 364.3 111.6 1797.3 56.9 462.6 119 1737.5 3059.6 167.8 5227.9 273.4 630.4 272 617.8 959.3 242.4 160.4 62.1 76.1 344.4 161.1 1695.3 94.6 342.9 4848.8 10295.4 399.8 57.6 971.1 228.4 437.5 3725.4 67.3 73.2 70.2 1076.8 164.8 46.6…
	"Responder" 340 4412 138.2 134.5 246.1 738.3 68 2359.7 70.2 592.7 561.7 2257.7 2916.9 4944.1 304.5 6786.5 133 1424.8 62.8 1509.8 139.7 1982.1 68 78.3 218.8 878.7 2967.2 70.9 68 170 1220.1 62.1 1367.9 65 844 778.2 167.8 3162.3 204 1235.7 190.7 1102.6 628.2 473 581.6 90.9 72.4 64.3 156.7 58.4 81.3 757.5 7966 9326.5 3633.1 58.4 535.1 422.7 221.7 3528.1 150.8 76.9 133.8 1062 68 2358.2 74.6 76.9 106.4…
	"Nonresponder" 105.7 75.4 116 380.6 158.9 5201.3 59.1 2905.1 54.7 938.6 2243.7 1526.8 1422.6 3016.7 672.5 5578.2 85.7 4153.3 11384 3123.9 127.1 65 289 66.5 104.2 2743.3 3217 702.1 62.8 422.7 1903 55.4 1649.5 67.3 609 509.2 148.5 5369 113.1 1038.3 162.6 2817.9 2804.6 178.8 306.7 77.6 89.4 226.1 167 61.3 65.8 546.9 7416.9 18013.8 478.9 64.3 981.4 1502.4 415.3 4517.7 88.7 130.1 194.4 917.9 200.3 59.…
	"Responder" 109.4 77.6 131.5 250.5 222.4 249.8 73.9 2160.2 59.9 866.1 1892.7 2024.9 1891.2 1386.4 197.3 4311.5 48.8 1639.2 4610.1 1588.2 337.7 59.1 478.2 65 90.2 1697.5 2006.5 2318.3 62.1 73.9 1970.3 53.9 523.2 70.9 412.4 475.9 191.4 12112.7 164.1 3852.6 131.5 1396 1300.7 524 258.7 72.4 76.9 76.1 107.2 59.1 71.7 730.9 9745.6 9265.9 249.1 57.6 1127 319.3 141.2 4113.4 76.9 88.7 82.8 447.1 82 45.1 6…
	"Responder" 329.6 69.5 186.2 177.4 187.7 725 99 1730.1 66.5 942.3 1031.7 1992.4 2993.8 1947.3 270.5 2413.7 66.5 643.7 1332.5 1902.3 396.9 144.8 1085.6 82.8 93.1 1149.9 3341.9 1481 101.2 121.9 1076 57.6 583.1 64.3 1342.1 573.5 360.6 7170.1 143.4 648.9 148.5 1292.6 810.7 283.8 5533.8 69.5 82.8 135.2 133 61.3 64.3 589 7779 6929.1 215.1 57.6 393.2 150.8 280.1 9265.9 82 189.9 103.5 543.9 124.9 55.4 89…
	"Nonresponder" 356.2 214.3 128.6 563.1 249.1 915.7 72.4 2898.5 66.5 991 1466.2 4153.3 3696.6 4461.5 136 4027.7 72.4 1110.8 50.3 2806.8 402.8 56.9 505.5 76.9 170 478.2 4288.6 1021.3 205.5 254.2 1499.5 96.8 558 62.8 351 811.5 308.9 7806.4 125.6 1158.1 113.1 2403.3 1212 500.3 81.3 61.3 70.9 70.2 172.2 64.3 67.3 580.1 9265.9 11821.5 627.4 53.9 495.1 261.6 450.8 3118.7 96.8 65.8 235 521 71.7 48 137.5 …
	"Responder" 90.2 95.3 133.8 216.5 546.9 1851.3 136 1947.3 68 935.6 1096.7 1795.1 1509.8 2452.1 206.9 5637.3 52.5 2953.2 553.5 1062.7 113.8 63.6 295.6 74.6 150 1545.3 2553.3 1429.3 61.3 110.1 1826.1 369.5 469.3 90.9 458.2 396.1 212.1 9551.9 441.9 1685 286.7 1813.6 1249 604.5 441.2 69.5 99 289.7 86.5 59.1 72.4 411.6 10295.4 9573.4 1069.4 48.8 713.2 269.7 84.2 4233.9 87.2 115.3 76.1 1251.2 124.2 42.…
	"Nonresponder" 141.2 90.9 168.5 379.1 226.1 535.8 68.7 909 59.1 1427.1 1108.5 2955.4 1795.1 1736 280.1 3470.5 54.7 679.9 6332.7 1586.7 226.1 58.4 2217.1 62.1 85.7 436.8 2021.2 2406.3 66.5 88.7 1682 53.2 393.2 66.5 277.9 495.1 126.4 12804.4 179.6 545.4 157.4 1305.9 1520.2 1088.6 260.9 63.6 93.9 252.7 124.9 67.3 70.9 353.3 7819.7 8947.4 787.8 61.3 685.8 849.9 529.1 2962.8 92.4 107.2 96.1 578.7 113.…
	"Nonresponder" 232.8 113.8 189.9 311.9 246.1 68 482.6 1454.4 59.9 390.9 1784.8 3612.4 56.9 1694.6 192.1 7377.7 65 1412.3 48.8 1979.1 475.2 61.3 381.3 64.3 111.6 64.3 1300.7 226.9 2118.1 52.5 1571.2 58.4 441.2 105.7 1064.2 566.1 147.1 4284.2 172.9 574.2 248.3 2363.4 1152.1 2203 904.6 74.6 76.1 308.2 112.3 66.5 73.9 539.5 5085.3 12921.2 230.6 64.3 1124.1 382.8 702.1 2912.5 70.2 87.9 86.5 231.3 76.1…
	"Nonresponder" 101.2 63.6 125.6 1080.5 195.1 153.7 102 1709.4 53.9 463.4 1807.7 2189.7 1232 2661.2 546.1 5667.6 83.5 1940.7 100.5 2363.4 289.7 65.8 939.3 85.7 73.2 2064.1 1715.3 2625 385.8 62.8 1966.6 59.9 691.7 79.1 403.5 518.8 131.5 9367.9 161.8 376.9 226.9 2722.6 1370.2 853.6 1459.6 298.6 91.6 317 172.9 82.8 71.7 691 10222.2 9681.3 379.1 81.3 977.7 217.3 669.6 5188.7 97.6 70.9 126.4 679.2 60.6…
	"Responder" 211.4 79.1 250.5 573.5 204.7 1803.2 111.6 878.7 64.3 921.6 660.7 3143.1 1696.1 2259.2 153 6862.6 70.9 879.4 29990.5 1425.6 248.3 59.1 2479.4 65.8 99 87.2 1937.7 1367.2 91.6 68.7 1344.3 52.5 1521.7 70.9 999.9 640 138.2 7694.8 327.4 569.1 204 3309.4 1158.8 626 450.8 63.6 86.5 566.8 495.9 65 70.2 228.4 9246.7 8713.9 578.7 65.8 948.2 386.5 566.1 2957.6 92.4 102.7 71.7 419 102 44.3 69.5 77…
	"Nonresponder" 130.1 74.6 197.3 811.5 148.5 194.4 102 1805.4 58.4 558.7 524.7 2385.6 2083.3 1404.2 137.5 4053.6 85.7 282.3 5397.1 1567.5 142.6 59.1 102 69.5 159.6 236.5 672.5 257.2 77.6 167.8 1043.5 3203.7 1861.6 68.7 598.6 465.6 206.2 10270.3 334 1262.3 175.1 1394.5 1006.6 765.6 84.2 123.4 82 710.9 113.1 59.1 79.1 846.2 11821.5 8276.4 1144 61.3 354 482.6 367.3 2358.2 107.9 94.6 229.8 342.9 71.7 …
	"Responder" 184.8 205.5 124.2 196.6 240.9 2461 95.3 3154.2 65.8 1181 763.4 1281.5 2945.8 1340.6 157.4 5035.7 57.6 1115.9 21212.4 1092.3 170 59.9 2984.2 60.6 110.9 973.3 3372.2 923 62.8 113.8 1621.4 5221.2 1811.4 99.8 326.7 654.8 167.8 7087.3 221 1415.2 141.9 1290.3 976.3 151.5 155.2 57.6 73.9 88.7 137.5 65 70.9 561.7 17846.8 8009.6 869.8 60.6 332.6 274.2 300 4197.7 79.1 78.3 109.4 493.7 79.1 49.5…
	"Responder" 132.3 70.2 144.1 133.8 439.7 311.9 96.1 2764.7 56.9 1155.8 2603.6 2125.4 2461 2891.1 154.5 4224.3 79.8 1489.1 8928.9 1571.2 118.2 931.2 685.8 79.1 90.2 1917.8 1541.6 1305.9 59.9 96.8 1157.3 79.8 402 67.3 498.1 517.3 164.1 4471.9 220.2 943 165.5 1716 1277 103.5 119.7 99 90.9 131.5 93.1 104.2 72.4 810 7254.3 6507.9 579.4 62.1 1147 412.4 362.1 2900.7 70.2 84.2 80.6 470.8 68.7 40.6 73.2 1…
	"Nonresponder" 196.6 105.7 478.9 722.8 171.5 70.2 90.9 1106.3 64.3 711.7 826.2 3477.1 59.1 1048.7 168.5 15738.4 245.4 1018.4 108.6 1216.4 183.3 62.8 228.4 64.3 91.6 1002.9 1545.3 378.4 542.4 72.4 1518 56.2 444.9 158.2 1086.4 575 119.7 4070.6 318.5 838.1 280.1 861 1210.5 3029.3 634.8 64.3 96.8 109.4 147.8 473.7 73.9 558.7 3016.7 8662.2 280.8 70.2 764.9 216.5 654 3470.5 73.2 68.7 56.2 218 81.3 45.8…
	"Nonresponder" 104.9 79.1 114.5 832.9 201 2064.8 251.3 1455.1 59.9 595.7 1843.1 2506.8 2514.2 2140.2 189.2 8331.8 126.4 1778.1 14932.1 1345 207.7 62.1 3970.8 119 74.6 432.3 2100.3 1108.5 68 90.9 1921.5 59.1 859.5 68 954.1 346.6 120.5 10056.7 127.9 175.1 201 918.6 2189.7 546.1 144.8 67.3 79.1 172.2 64.3 64.3 71.7 527.7 8577.9 9429.3 484.1 53.2 782.6 306 319.3 3685.5 70.9 278.6 131.5 193.6 374.7 51…
	"Nonresponder" 201 133 200.3 278.6 317 57.6 999.2 1159.5 61.3 795.2 1274.8 5328.4 1148.5 841 233.5 10078.9 50.3 481.8 51 1127.8 424.9 59.1 1730.8 65.8 87.9 144.8 833.6 77.6 5800.6 74.6 1708.6 54.7 781.9 70.9 1233.4 1106.3 135.2 5321 211.4 366.6 411.6 2259.2 1028 3685.5 127.9 64.3 82.8 373.9 99 5307.7 74.6 537.3 5176.2 7779 285.3 53.2 722 157.4 720.6 4049.1 83.5 87.2 106.4 77.6 196.6 46.6 71.7 102…
	"Responder" 181.1 77.6 100.5 119 172.2 686.6 179.6 1528.3 56.9 674 1238.6 3056.6 1872.7 1466.2 137.5 4854.7 56.9 557.2 56.2 3079.5 167.8 67.3 464.8 67.3 107.2 1493.6 1333.2 1100.4 62.8 83.5 1815.8 11354.4 856.5 67.3 275.7 778.9 110.9 8220.2 186.2 1772.2 182.5 1338.4 963 551.3 561.7 69.5 73.9 133 107.2 62.8 71.7 1009.5 6230.7 7467.1 579.4 57.6 756 650.3 738.3 4981.1 70.2 104.2 67.3 277.9 89.4 44.3…
	"Nonresponder" 147.8 68.7 153.7 266.8 149.3 468.5 93.9 2340.5 61.3 852.1 1304.4 2472.1 1482.5 8627.4 201.8 6862.6 60.6 1222.4 48.8 1069.4 293.4 63.6 437.5 76.1 113.1 2368.6 2191.2 96.1 721.3 88.7 530.6 54.7 954.1 90.2 351 554.3 106.4 4993.6 176.6 3983.4 264.6 1345 770.1 776.7 104.9 184.8 70.2 193.6 85.7 65 70.9 398.3 6276.6 6379.3 507.7 62.1 896.4 217.3 709.5 2842.3 70.9 83.5 82 393.2 158.2 50.3 …
	"Nonresponder" 96.8 87.9 116.8 739.8 141.2 1370.2 93.1 1308.1 67.3 956.3 1419.7 2027.9 1638.4 1686.5 196.6 5721.6 53.9 1843.1 12804.4 759 272.7 62.8 1116.7 85 82 1110 1721.9 2059.7 708.7 59.9 1434.5 59.9 643.7 119.7 366.6 456.7 124.9 9133.7 195.8 200.3 232.1 1330.3 507 794.5 138.9 98.3 83.5 294.9 204 57.6 74.6 636.3 8443.4 10548.2 1492.1 59.1 832.1 1155.8 562.4 1988.7 65.8 78.3 70.9 546.1 133.8 5…
	"Nonresponder" 180.3 103.5 245.4 330.3 162.6 4339.6 93.9 1091.5 53.9 982.9 2692.3 2639.1 55.4 1667.2 184.8 12572.4 93.1 771.5 41.4 2056.7 177.4 54.7 464.8 99.8 115.3 529.9 2854.1 592 62.1 59.1 1602.2 56.2 320 65 253.5 317.8 116.8 9745.6 147.1 243.9 349.6 2532.7 1950.3 578.7 109.4 85.7 78.3 344.4 91.6 12048.4 73.9 560.2 8893.5 11505.2 320.7 56.2 553.5 138.9 566.1 5721.6 66.5 71.7 86.5 237.2 83.5 5…
	"Nonresponder" 207.7 460.4 124.9 52.5 223.2 620 80.6 1594.1 80.6 1048.7 2957.6 2316.9 1186.1 1943.6 184 5221.2 56.2 747.9 435.3 2122.5 186.2 58.4 399.1 86.5 109.4 256.4 3123.9 1127.8 62.8 64.3 1813.6 54.7 831.4 72.4 722.8 242.4 246.8 7006.7 119.7 1060.5 347.3 2404.8 1889 1246.7 75.4 120.5 74.6 132.3 167.8 63.6 73.9 575.7 7230.7 11174.1 769.3 63.6 1050.2 587.5 1042.8 3236.9 92.4 177.4 76.1 452.3 1…
	"Responder" 98.3 113.1 140.4 846.9 243.9 544.7 58.4 1764.8 59.1 383.6 816.6 2450.6 1548.3 1209.8 181.1 7352.6 62.8 1356.1 21086.7 1085.6 300 59.1 14462.8 93.9 113.8 1515.7 1900.8 1694.6 55.4 66.5 1177.3 2837.9 1014.7 69.5 399.8 232.8 127.9 12536.9 140.4 926.7 384.3 1481 1498.8 1047.2 2938.4 165.5 76.9 401.3 189.2 68.7 76.1 1222.4 9658.4 10839.3 407.9 53.9 589 632.6 628.9 2232.6 65 161.1 119 387.3…
	"Responder" 173.7 127.1 143.4 474.5 187 2754.4 71.7 2288 65 855.1 889.1 2809 2313.9 3297.5 178.1 5307.7 65 1943.6 3341.9 3248 181.8 62.1 152.2 93.1 138.2 1516.5 3132 979.2 67.3 109.4 1265.2 73.2 290.4 68 643.7 513.6 249.1 9766.3 207.7 463.4 330.3 1693.1 881.7 1234.2 140.4 67.3 65 113.1 154.5 70.9 71.7 858.8 8731.6 9789.2 271.2 51 665.9 312.6 847.7 4330 80.6 107.2 124.9 615.6 84.2 49.5 158.2 99.8 …
	"Responder" 216.5 103.5 118.2 189.9 151.5 266.8 78.3 1576.3 59.9 926.7 1124.8 1503.2 1898.6 1302.9 243.1 8039.2 173.7 1390.1 3803 1686.5 325.2 62.8 221 76.9 94.6 651.8 1434.5 1040.6 56.9 76.9 2091.5 51 1430.8 73.9 430.9 747.2 172.9 11294.6 192.9 1176.5 220.2 4610.1 1665.8 1420.4 2842.3 61.3 90.9 252.7 90.2 68 72.4 1387.9 7193.7 7599.4 814.4 57.6 2754.4 138.9 991.8 2910.3 80.6 96.1 108.6 256.4 95.…
	"Responder" 130.8 81.3 91.6 275.7 164.1 928.2 91.6 1096.7 63.6 502.5 1254.9 2234.1 1152.9 2406.3 154.5 7241.7 57.6 1076 3653.8 1016.2 240.9 55.4 1424.8 95.3 86.5 1129.2 1606.6 582.4 76.9 79.8 1860.9 56.9 2687.8 85.7 524.7 441.2 165.5 8253.5 167 382.1 231.3 2595.5 461.9 640 149.3 68 85.7 197.3 150.8 60.6 76.1 954.1 10444.7 9967.3 619.3 67.3 851.4 728.7 644.4 2564.4 86.5 90.9 71.7 286.7 119.7 53.2 …
	"Nonresponder" 198.8 433.8 127.1 348.1 152.2 399.1 76.1 2161.7 306.7 520.3 939.3 1997.6 1414.5 1747.1 176.6 6830.1 58.4 1280 55.4 1585.2 263.8 59.1 368 79.8 269 477.4 2325 3211.8 159.6 168.5 989.6 59.1 631.9 64.3 296.4 430.9 249.1 5905.6 281.6 1149.9 223.2 1778.8 694.7 479.6 468.5 97.6 82.8 70.9 173.7 74.6 64.3 662.2 11034.4 11115.7 1514.3 59.9 703.6 249.8 512.1 3123.9 145.6 83.5 124.9 750.9 103.…
	"Nonresponder" 110.9 79.8 104.2 335.5 181.1 2813.5 81.3 1395.3 63.6 939.3 1897.1 2372.3 1451.5 2912.5 158.9 5431.9 63.6 415.3 27091.3 1353.9 209.9 61.3 2993.8 82 76.9 2100.3 1637.7 977 71.7 82.8 1533.5 54.7 1082.7 62.8 426.4 580.9 147.1 5825 215.1 388 236.5 2097.4 1755.9 1122.6 575 137.5 82 201.8 120.5 64.3 68.7 618.6 9681.3 15038.5 640.7 70.9 856.5 1461.8 804.1 3452 67.3 116 77.6 509.9 64.3 48.8…
	"Responder" 159.6 68.7 141.2 233.5 311.9 3004.2 140.4 1767 56.9 482.6 727.2 1750 3108.4 3426.1 187 5214.6 59.1 1083.4 4735 1990.9 202.5 61.3 2010.2 77.6 91.6 462.6 1710.9 1123.3 62.1 113.1 929 274.9 339.2 81.3 286 458.2 130.8 7906.9 427.2 1016.9 286.7 1354.6 1302.2 252 289.7 79.8 82 370.3 110.1 66.5 75.4 336.3 8696.9 9573.4 1184.7 58.4 932.7 414.6 493.7 2673.8 80.6 73.9 85 1014.7 95.3 48 762.7 96…
	"Responder" 111.6 84.2 181.1 453.8 187.7 2041.2 125.6 1007.3 60.6 1816.5 1721.2 1893.4 1372.4 1098.9 820.3 6007.6 51.7 508.5 215.8 1415.2 169.2 56.2 184 100.5 127.9 58.4 1576.3 2645.7 115.3 62.8 732.4 57.6 1076.8 73.9 496.6 473.7 300 11203.7 340 665.1 201.8 1686.5 568.3 1008 96.1 59.9 83.5 605.3 193.6 65 70.2 407.9 9429.3 9921.5 1066.4 53.2 526.9 396.1 473.7 2263.6 67.3 66.5 78.3 222.4 72.4 45.8 …
	"Nonresponder" 107.9 121.9 150 667.3 171.5 62.8 297.1 1166.9 56.2 554.3 759 2170.5 2363.4 2138.7 129.3 4685.4 821.8 889.8 64.3 1237.9 215.8 141.2 56.9 56.9 207.7 447.9 2817.9 3082.5 60.6 70.2 645.9 58.4 475.9 64.3 467.1 382.1 87.9 4567.9 257.2 706.5 706.5 1355.4 1376.8 320 92.4 121.9 70.9 206.2 76.9 68.7 64.3 471.5 6609.1 3795.7 373.2 56.9 665.9 153 487.8 3326.4 73.2 70.2 65 916.4 79.8 51.7 73.2 …
	"Responder" 226.9 80.6 88.7 151.5 214.3 4441.6 101.2 1632.5 58.4 572.7 2228.2 2996.8 1435.9 1743.4 132.3 4297.5 53.2 447.9 107.9 1501.7 296.4 52.5 448.6 67.3 99 3011.5 1764.8 2745.5 65 79.1 762.7 280.8 710.9 78.3 535.1 355.5 215.8 3667.8 141.2 415.3 473.7 818.8 550.6 601.6 977 122.7 89.4 172.2 205.5 60.6 73.2 364.3 10470.6 9945.1 683.6 51 524.7 714.6 612.7 4015.9 68.7 128.6 63.6 654 136 50.3 76.9…
	"Nonresponder" 175.9 78.3 129.3 479.6 218 980 144.8 774.5 57.6 514.4 2038.2 3359.6 1013.2 1915.6 147.8 3300.5 51.7 875.7 6940.2 1702.7 196.6 56.2 3001.9 77.6 76.1 3411.4 2508.3 2281.4 71.7 62.1 880.2 136.7 562.4 70.9 299.3 210.6 101.2 12015.1 128.6 279.4 259.4 1879.4 975.5 942.3 341.4 136 121.2 225.4 170.7 68 68.7 492.2 9617 9921.5 362.9 678.4 1463.3 308.9 688.8 2766.9 84.2 96.8 71.7 427.9 79.1 4…
	"Nonresponder" 113.1 80.6 170.7 1130.7 192.1 62.1 121.2 1447.8 73.2 575 2134.3 2281.4 61.3 1276.3 171.5 11384 56.9 11034.4 52.5 619.3 151.5 61.3 90.2 65 73.2 872.1 875.7 121.2 588.3 63.6 1384.9 59.1 691 133.8 1434.5 565.4 69.5 2359.7 259.4 1807.7 253.5 3420.2 1609.6 10598.4 107.9 66.5 90.2 589.7 166.3 66.5 70.9 648.1 3978.9 11916.8 421.2 51.7 1127.8 188.5 770.1 3685.5 69.5 79.8 62.8 79.1 100.5 53…
	"Nonresponder" 135.2 87.2 240.9 223.9 192.1 78.3 111.6 796.7 59.9 424.2 2999 3326.4 2318.3 1776.6 180.3 9573.4 825.5 2101.1 56.9 1947.3 247.6 57.6 514.4 65.8 87.2 934.1 2560.7 1102.6 64.3 56.9 1193.5 63.6 605.3 61.3 882.4 2912.5 110.1 8594.2 105.7 258.7 282.3 3323.4 946.7 677.7 100.5 144.1 76.9 228.4 70.2 59.9 70.2 519.5 7442 8396.1 692.5 64.3 558.7 104.2 727.2 3162.3 80.6 84.2 65 214.3 336.3 51.…
	"Responder" 120.5 173.7 141.2 894.2 433.8 743.5 85.7 2056 65.8 418.3 489.2 2432.9 1081.2 1334.7 185.5 5629.9 58.4 971.1 46589.9 770.8 164.8 63.6 568.3 117.5 312.6 846.2 2323.5 708.7 96.8 182.5 1425.6 60.6 1246 73.9 475.2 2416.6 148.5 9285.2 481.8 1476.6 226.1 2066.3 996.2 350.3 372.5 75.4 65.8 85 121.9 61.3 70.9 730.9 7480.4 10395.2 844.7 51 416.1 254.2 328.1 2469.8 86.5 142.6 141.9 266.1 82 50.3…
	"Nonresponder" 156.7 81.3 101.2 383.6 225.4 2529 102.7 1276.3 62.8 1182.4 2603.6 2288 1668 1987.2 97.6 5431.9 80.6 939.3 2480.9 2595.5 242.4 62.1 2993.8 70.2 87.9 612.7 2142.4 4007 62.1 127.1 2077.4 52.5 992.5 79.1 369.5 933.4 161.1 8526.9 198.1 364.3 236.5 2273.3 1526.8 881.7 104.2 57.6 81.3 123.4 209.1 68 73.9 1282.2 6983.8 11174.1 761.9 51.7 644.4 864.7 708 3408.4 74.6 79.1 84.2 250.5 65.8 46.…
	"Nonresponder" 196.6 93.1 138.9 235 354 82.8 134.5 2898.5 58.4 950.4 1237.1 2633.2 1954 3868.1 232.8 9326.5 487.8 299.3 6518.2 1513.5 307.4 59.1 1275.6 91.6 117.5 56.2 1721.2 162.6 60.6 88.7 2001.3 63.6 900.1 80.6 797.4 424.9 298.6 5369 212.8 558.7 359.2 1217.9 1968.8 566.1 90.2 71.7 110.9 235 139.7 64.3 75.4 300 7612.7 10347.1 742 61.3 896.4 196.6 493.7 1641.4 116 133 136 464.8 201.8 52.5 116 13…
	"Responder" 184 79.8 113.8 266.1 219.5 786.3 126.4 1695.3 61.3 993.3 1428.5 2705.6 1506.1 1993.9 228.4 6157.6 473.7 284.5 933.4 1410.1 279.4 65 3054.4 70.2 81.3 974.8 1423.4 122.7 65 101.2 1257.1 54.7 1157.3 92.4 444.2 188.5 266.1 4791.1 130.1 502.5 209.1 1796.6 2475 834.4 87.2 60.6 77.6 171.5 175.1 63.6 71.7 544.7 6507.9 10495.7 1113 59.9 1271.9 297.8 515.8 2752.1 73.9 143.4 130.1 265.3 87.2 47.…
	"Responder" 122.7 86.5 220.2 101.2 131.5 1186.9 111.6 860.2 60.6 845.4 4113.4 2537.8 1871.2 4279.7 254.2 6149.5 68 257.9 3639.7 1430.8 249.8 55.4 961.5 68.7 90.9 2148.4 1276.3 96.1 85 102 1396 52.5 361.4 77.6 303.7 548.4 191.4 9171.3 208.4 274.2 204 3157.1 817.4 2191.2 85 99 78.3 172.9 162.6 1637.7 68.7 527.7 8610.4 8838 980 56.2 937.1 145.6 931.2 3347.8 86.5 206.9 102 438.2 201.8 48 79.1 74.6 16…
	"Responder" 167 96.1 129.3 158.2 231.3 4306.3 70.2 3164.5 64.3 951.1 671.8 4785.2 3092.8 3049.2 460.4 4436.4 86.5 3477.1 7429.5 2745.5 194.4 53.2 1039.8 66.5 135.2 1687.9 2217.1 249.1 59.9 143.4 1025 10444.7 911.2 82.8 409.4 374.7 204 7442 278.6 835.8 138.2 2307.2 945.2 311.1 1435.2 65.8 74.6 99 90.9 65.8 68 826.2 10812.7 11692.2 658.5 61.3 646.7 634.1 137.5 3541.4 91.6 73.9 170.7 494.4 135.2 46.…
	"Responder" 130.8 73.2 124.9 197.3 227.6 609.7 59.1 2271.8 82 1075.3 897.2 1006.6 1608.1 980 513.6 3959 60.6 4696.5 7764.2 1531.3 197.3 83.5 199.5 68.7 115.3 5403.8 1989.5 4944.1 61.3 78.3 1695.3 3004.2 832.1 57.6 382.8 378.4 307.4 5041.7 97.6 891.3 158.9 2766.9 1030.9 229.1 971.1 79.8 72.4 153.7 76.1 61.3 66.5 1392.3 16051.7 4872.4 485.5 62.1 458.9 602.3 149.3 3852.6 68.7 87.2 87.2 770.8 214.3 5…
	"Responder" 239.4 78.3 322.2 315.6 246.1 2161.7 127.1 1271.1 61.3 1016.2 1052.4 3211.8 2503.1 1292.6 116 4284.1 66.5 280.1 52.5 1747.8 205.5 59.9 283 66.5 201 1625.1 1727.8 1131.5 76.9 94.6 1422.6 68 456 78.3 450.8 508.5 198.1 15797.5 153.7 633.3 239.4 1529.1 716.1 620 1761.8 73.2 76.1 142.6 282.3 62.1 68.7 498.8 9573.4 7278.7 393.9 57.6 940 648.9 735.3 2686.4 72.4 87.2 116.8 721.3 128.6 49.5 92.…
	"Nonresponder" 176.6 68 218.8 444.9 198.8 103.5 481.1 1112.2 57.6 380.6 1931.1 4552.4 72.4 979.2 227.6 10056.7 55.4 477.4 56.2 1381.2 231.3 56.9 1137.4 66.5 85.7 69.5 1005.1 96.8 87.9 110.1 2221.5 61.3 507 85.7 2922.1 501.1 118.2 3908 294.1 875.7 379.1 1774.4 1407.9 1590.4 149.3 72.4 82.8 348.1 126.4 744.2 71.7 432.3 6408.9 9832.8 341.4 68 746.4 288.2 596.4 3359.6 75.4 80.6 83.5 99 98.3 51 104.9 …
	"Responder" 237.2 76.1 102 253.5 167 2114.4 113.8 1353.2 58.4 299.3 2119.5 2991.6 1316.9 2311.7 110.1 5227.9 54.7 863.9 48 1088.6 289.7 62.8 1871.2 66.5 136 1813.6 2320.6 2840.1 90.2 70.9 1567.5 17607.4 1591.9 99.8 393.2 582.4 115.3 12246.4 216.5 579.4 129.3 2228.2 495.9 433.1 1037.6 130.8 75.4 149.3 263.8 68 64.3 709.5 13979.5 10033.8 768.6 72.4 879.4 1219.4 458.2 5454 79.1 76.9 104.9 418.3 119.…
	"Responder" 270.5 87.2 182.5 201 198.8 56.9 79.8 1822.4 64.3 1190.6 1681.3 4791.1 2270.3 3217 362.1 7266.1 190.7 1748.5 4785.2 1631 289.7 59.9 626.7 89.4 134.5 261.6 3689.2 2342 303.7 62.8 1285.2 52.5 207.7 81.3 422 593.4 131.5 6267.7 200.3 1595.6 278.6 2457.3 1161 169.2 211.4 78.3 90.9 188.5 94.6 61.3 72.4 1156.6 9789.2 11146 212.1 53.9 926.7 215.1 855.1 3276.9 65.8 129.3 62.1 719.8 640 48.8 64.…
	"Nonresponder" 159.6 84.2 153.7 521.8 172.9 70.2 111.6 1222.4 59.1 538.8 1212 3315.3 65 1203.9 214.3 5881.2 68.7 591.2 57.6 1036.9 245.4 61.3 298.6 67.3 83.5 525.4 909.7 1192.1 63.6 68 1639.2 55.4 468.5 93.9 403.5 1488.4 173.7 2343.5 246.8 654.8 221 2108.4 1937.7 1386.4 103.5 157.4 98.3 228.4 263.1 62.8 70.2 643.7 3154.2 11445.3 553.5 53.9 1139.6 161.1 645.2 5221.2 70.9 85 71.7 1200.9 79.8 60.6 7…
	"Responder" 178.8 71.7 88.7 144.1 280.8 739.8 70.9 2786.9 60.6 999.2 2845.3 2517.9 957.8 1520.2 224.7 5162.9 53.9 3126.8 9306.6 2328.7 184.8 99.8 920.8 70.2 98.3 658.5 2747.7 5873.1 61.3 99.8 1366.5 1467.7 1199.4 62.8 466.3 334.8 592 7254.3 202.5 532.8 211.4 1883 963 718.3 78.3 106.4 71.7 178.1 85 57.6 73.2 897.9 8820.3 7806.4 176.6 65.8 558 640 470 2560.7 86.5 327.4 70.2 997.7 73.9 50.3 5369 87.…
	"Responder" 118.2 74.6 143.4 181.8 181.8 950.4 96.8 1603 65 960 1218.7 3506 1544.6 2965 144.1 5066.8 55.4 1496.5 13979.5 1977.6 204 59.9 3489.7 179.6 66.5 1871.2 1789.9 2480.9 64.3 79.1 1498.8 54.7 521 59.9 484.1 391.7 239.4 12463.7 266.8 340 241.7 1720.5 1764.8 818.1 747.9 110.9 87.9 240.9 532.8 59.9 73.2 584.6 9766.3 17930.3 682.9 57.6 958.5 1737.5 708 2154.3 73.2 90.9 97.6 480.4 104.9 49.5 68 …
	"Responder" 125.6 65.8 104.9 141.9 323 3845.2 85.7 2403.3 59.1 702.1 555 1469.9 1955.5 3347.8 176.6 4274.5 56.9 3548.1 17298.4 1263.7 187.7 60.6 7454.6 97.6 113.8 2152.8 3175.6 5410.4 62.8 122.7 1198 53.2 1755.2 79.8 314.8 223.9 103.5 5195.4 155.9 337 246.1 2100.3 506.2 243.1 275.7 76.9 86.5 125.6 124.2 64.3 69.5 1158.1 8268.3 10572.5 904.6 53.2 642.2 312.6 658.5 1983.6 64.3 82.8 77.6 317 161.1 5…
	"Nonresponder" 122.7 117.5 157.4 167 187 2771.4 91.6 1405.6 62.8 992.5 1320.6 2938.4 3121.7 5446.6 344.4 4625.6 68 249.8 51 2073.7 317.8 64.3 648.9 64.3 68 2188.3 2551.1 1220.9 65 162.6 893.5 3442.4 1852 78.3 1013.2 451.5 100.5 371.7 133 1007.3 184.8 1803.2 1164 338.5 1536.4 71.7 91.6 106.4 95.3 61.3 71.7 957 7467.1 8099.8 634.8 64.3 547.6 227.6 513.6 2977.5 90.9 111.6 305.2 464.1 118.2 42.9 90.9…
	"Nonresponder" 56.9 66.5 118.2 444.2 164.8 989.6 95.3 2189.7 58.4 518.1 482.6 1736 1867.5 2059.7 212.1 2204.5 48.8 807 17607.4 2330.2 254.2 62.8 362.9 76.9 273.4 509.2 1337.6 1181 60.6 218.8 726.5 67.3 335.5 63.6 612.7 367.3 211.4 2955.4 121.2 590.5 331.8 1413 691.7 191.4 91.6 59.9 70.9 177.4 243.1 63.6 70.2 599.4 6712.6 11034.4 223.2 56.9 362.9 291.9 110.1 2201.6 90.2 85.7 214.3 240.2 74.6 47.3 …
	"Responder" 119.7 132.3 190.7 799.6 196.6 78.3 198.1 1069.4 62.8 622.3 1087.1 1285.9 1837.2 5111.1 219.5 2677.5 68.7 336.3 9530.5 826.2 455.2 63.6 583.1 73.2 119 1311.8 1520.2 116 614.9 74.6 1088.6 54.7 782.6 68.7 1517.2 196.6 121.9 5188.7 405 1028.7 293.4 3317.5 1443.3 1408.6 104.2 60.6 82.8 250.5 194.4 71.7 74.6 586.8 9265.9 10705.6 567.6 54.7 809.2 481.8 736.8 2601.4 174.4 67.3 140.4 270.5 168…
	"Responder" 130.8 73.9 125.6 104.2 170.7 2056 161.1 1248.2 60.6 775.2 785.6 2448.4 3577.6 1984.3 216.5 5519.1 56.9 5301.1 17225.3 1195.7 181.8 65.8 1753 78.3 138.9 1215.7 2432.9 1965.1 63.6 113.1 1350.2 10572.5 1393.1 65.8 251.3 518.1 184 5397.1 181.8 576.4 322.2 2212.7 635.6 331.1 3344.8 104.2 84.2 138.2 109.4 67.3 68 1008.8 9617 8801.8 693.2 53.9 759.7 963 99 4456.3 84.2 104.2 127.9 731.6 165.5…
	"Responder" 162.6 82 135.2 283.8 210.6 753.8 64.3 1451.5 90.9 601.6 3300.5 1566.7 2512 2072.2 224.7 6034.2 62.1 1045.7 4944.1 1203.1 209.9 188.5 125.6 70.9 88.7 2026.4 1656.9 1912.6 62.1 178.1 925.3 59.1 956.3 64.3 887.6 365.1 94.6 8347.3 86.5 835.1 121.9 2385.6 1249 1011 169.2 61.3 79.8 241.7 104.2 62.1 66.5 949.7 7994.8 6712.6 668.8 51.7 1634 685.1 832.1 1852 86.5 133 80.6 317.8 138.2 51 133.8 …
	"Responder" 347.3 62.8 200.3 711.7 246.1 1911.9 85 1198.7 70.9 730.2 1286.6 4202.1 1624.4 1237.9 481.8 5362.4 72.4 2822.4 1928.9 1535.7 270.5 62.8 298.6 117.5 82.8 144.1 3829.6 3059.6 68.7 147.8 1089.3 54.7 311.9 60.6 982.2 512.1 1050.9 5526.5 207.7 534.3 362.1 2201.6 1119.6 272.7 87.9 94.6 90.2 106.4 86.5 63.6 76.9 772.3 12426 7626.8 181.8 57.6 1087.1 172.2 647.4 3602 71.7 150.8 76.9 909 62.1 45…
	"Nonresponder" 321.5 76.9 121.9 447.9 317 1682.8 141.9 1498 68 1105.6 1243.8 3845.2 2854.1 3799.3 276.4 7792.3 71.7 1461.8 2955.4 2979.8 245.4 61.3 303.7 72.4 134.5 1725.6 2200.1 3270.9 63.6 262.4 1154.4 58.4 548.4 74.6 254.2 385.8 238 6797.6 167.8 629.7 223.9 2387.1 873.5 505.5 277.1 79.1 73.9 130.1 219.5 60.6 74.6 475.2 9469.9 14986.8 438.2 57.6 541.7 1387.2 533.6 5519.1 75.4 76.1 147.8 645.2 1…
	"Responder" 150 105.7 168.5 195.8 150.8 4774.1 75.4 844 53.9 1337.6 873.5 1824.7 1690.2 2296.2 124.9 7750.9 155.9 447.9 51 2049.3 290.4 72.4 3024.1 136.7 89.4 1174.3 2401.1 267.5 98.3 96.1 1807.7 58.4 816.6 72.4 1060.5 393.2 150.8 5981.7 159.6 206.9 143.4 2299.1 1044.2 441.2 783.4 80.6 79.1 124.2 73.9 2363.4 64.3 572 9702.7 6313.5 356.2 55.4 448.6 213.6 810 3978.9 70.9 104.2 117.5 539.5 809.2 52.…
	"Responder" 167.8 83.5 140.4 261.6 157.4 9133.7 76.9 1244.5 63.6 837.3 1463.3 2701.2 1542.4 1531.3 159.6 9020.6 57.6 673.3 120.5 1045 314.1 59.1 897.2 119 85 605.3 2201.6 1041.3 57.6 60.6 1611.1 53.2 622.3 68 515.1 253.5 144.8 9490.6 150 539.5 169.2 2854.1 1824.7 787.8 82 76.1 69.5 182.5 103.5 7545.5 73.2 798.2 8347.3 8379.9 672.5 54.7 926.7 159.6 677.7 4696.5 68 107.2 84.2 374.7 235 50.3 76.9 12…
	"Responder" 111.6 83.5 147.8 177.4 179.6 7454.6 58.4 1283.7 76.9 647.4 1718.2 2430.7 950.4 1393.8 150 7230.7 55.4 492.9 229.8 985.1 376.2 53.9 2248.1 239.4 79.1 214.3 1634 1348 90.2 65.8 1634.7 58.4 406.5 65 515.8 463.4 138.9 11233.2 205.5 208.4 343.6 2288 3162.3 624.5 82.8 51.7 70.2 277.9 95.3 9811.3 73.9 707.3 7532.2 10523 594.2 63.6 967.4 273.4 728.7 4392.8 69.5 155.9 79.8 592.7 274.2 48.8 325…
	"Responder" 205.5 103.5 215.8 377.6 185.5 2425.5 59.1 909.7 56.9 568.3 3366.3 2249.6 1851.3 1541.6 150.8 8205.4 963.7 461.9 60.6 1665.8 179.6 67.3 836.6 75.4 123.4 317.8 1897.1 761.2 60.6 62.1 1600.7 62.8 703.6 53.2 654.8 368.8 109.4 6007.6 122.7 277.9 188.5 2962.8 868.4 435.3 504.8 72.4 62.8 264.6 458.9 68.7 71.7 421.2 7819.7 4588.6 329.6 56.2 948.2 288.2 1073.1 3826 70.2 68.7 110.9 552.1 314.1 …
	"Nonresponder" 198.8 124.2 158.2 409.4 166.3 829.9 130.8 948.2 67.3 1379 1423.4 2755.8 1110.8 2284.3 192.1 10078.9 221 1348.7 55.4 1120.4 253.5 57.6 4552.4 103.5 81.3 1904.5 1503.9 191.4 255 153 1668 54.7 437.5 61.3 476.7 1182.4 147.1 9469.9 215.1 933.4 263.1 3162.3 1230.5 583.8 920.1 102.7 64.3 133 128.6 59.9 79.8 334 9171.4 5939.6 388.7 53.2 719.8 237.2 612.7 3438.7 79.1 114.5 88.7 122.7 128.6 …
	"Responder" 197.3 74.6 146.3 323 239.4 2249.6 141.9 1409.3 60.6 1362.8 1572.7 3747.6 1518 1217.2 117.5 4007 59.9 929.7 461.9 1348 287.5 62.1 11384 62.1 80.6 1189.1 3803 1328 73.9 71.7 3315.3 56.2 801.1 71.7 428.6 856.5 163.3 9551.9 252.7 350.3 388 2749.9 861 489.2 761.9 72.4 102.7 187 564.6 68 67.3 518.1 13621 7694.8 439 62.1 512.9 529.1 280.8 3236.9 82.8 117.5 104.2 418.3 110.1 52.5 137.5 83.5 2…
	"Nonresponder" 101.2 74.6 150.8 178.1 201.8 1198.7 138.9 1075.3 65 669.6 1222.4 1461.8 2019.8 1951.8 143.4 6313.5 56.9 1472.1 6498.3 3129.8 201 63.6 1433.7 66.5 93.9 448.6 1341.3 1378.3 57.6 71.7 1600.7 55.4 667.3 68.7 634.1 609.7 155.2 4140 309.7 580.9 212.1 2398.1 1226 367.3 1100.4 77.6 107.9 192.9 161.1 64.3 65 582.4 8767.8 10125.4 626 58.4 1235.7 464.1 484.1 3978.9 96.1 70.9 96.1 560.9 74.6 5…
	"Responder" 288.2 73.2 101.2 986.6 183.3 989.6 77.6 1519.4 68 627.4 1178.8 2286.6 1638.4 2004.2 204.7 5956.6 77.6 2665.7 178.8 1770 250.5 59.9 533.6 62.8 256.4 628.9 2764.7 2868.2 57.6 124.9 1930.3 93.1 876.5 86.5 224.7 358.4 113.1 6895.9 170 1127 156.7 3919.1 439.7 329.6 85 59.9 87.2 277.1 135.2 68 72.4 1385.7 11203.7 5274.5 387.3 59.1 519.5 445.6 430.9 3551 70.9 75.4 83.5 330.3 74.6 50.3 79.1 1…
	"Nonresponder" 110.1 89.4 95.3 272 127.1 1642.1 69.5 1858.7 66.5 929.7 2209.7 2077.4 1693.1 2617.6 169.2 5221.2 51 1433.7 15679.2 1391.6 167 57.6 1685 91.6 82 2282.9 1730.1 2211.2 116 78.3 1923.7 77.6 694.7 68 258.7 898.7 130.1 9921.5 220.2 345.9 163.3 2327.2 795.9 746.4 702.1 184 85 229.8 209.9 60.6 74.6 440.5 9133.7 10572.5 419.8 61.3 981.4 812.9 634.8 3265 85 110.9 109.4 325.9 150.8 51 65 93.9…
	"Nonresponder" 107.9 91.6 118.2 649.6 142.6 1412.3 68.7 2027.9 68.7 504.8 2107 2372.3 1008 2448.4 169.2 5439.3 118.2 725 9855.7 1387.9 230.6 68.7 283.8 92.4 178.8 55.4 2166.1 763.4 76.1 138.2 1151.4 52.5 807.8 76.1 758.2 948.9 85 6428.8 293.4 1433.7 192.9 1218.7 1350.2 362.9 78.3 68.7 74.6 255.7 147.8 62.8 71.7 589 5864.9 6342.3 889.1 61.3 642.2 274.9 572 3375.1 76.1 178.8 144.1 225.4 137.5 49.5 …
	"Responder" 79.1 85.7 178.1 349.6 158.2 2701.2 111.6 1173.6 66.5 586.8 1213.5 2760.3 1521.7 2418.8 408.7 7110.9 59.9 1302.2 12882 710.2 219.5 59.9 377.6 73.9 85.7 1500.2 1956.2 2051.5 403.5 68.7 1581.5 56.2 461.9 86.5 497.4 359.9 161.8 5905.6 143.4 743.5 219.5 2016.1 1233.4 362.9 465.6 119.7 84.2 248.3 90.2 70.2 68.7 283.8 10172 11534.8 1189.8 61.3 1368.7 896.4 669.6 2673.8 90.2 102.7 120.5 775.2…
	"Responder" 102 68.7 124.9 606.7 332.6 2138.7 87.2 1328.8 62.8 1926.6 897.2 2175 2824.6 1728.6 307.4 4157.8 56.2 795.2 1564.5 2557 147.1 59.9 957 77.6 149.3 767.9 1373.1 749.4 65 261.6 750.9 84.2 393.9 76.9 368.8 376.2 260.1 4446.7 184 2111.4 257.9 2256.3 927.5 175.9 308.9 110.1 68.7 116.8 255.7 63.6 69.5 695.4 9967.3 14775.4 436.8 54.7 414.6 403.5 608.2 1608.9 71.7 70.9 97.6 937.1 85 48.8 523.2 …
	"Responder" 116 99 172.2 124.9 163.3 710.9 728.7 3405.4 59.1 669.6 980.7 2215.6 2793.5 1603 98.3 6360.8 57.6 946 158.9 1809.1 216.5 529.9 213.6 71.7 131.5 1447.8 1662.1 937.8 64.3 113.8 1342.1 299.3 546.9 70.9 361.4 394.6 101.2 8947.4 261.6 1022.1 179.6 2007.9 1380.5 397.6 98.3 70.9 70.9 198.1 108.6 61.3 70.2 750.1 6712.6 8443.4 1138.8 65.8 3803 461.2 634.1 2344.9 88.7 71.7 107.9 498.8 75.4 48 74…
	"Nonresponder" 104.9 86.5 121.2 324.4 214.3 215.1 330.3 4126.7 60.6 1200.2 759 1476.6 1682.8 1521.7 116.8 5454 166.3 379.9 5504.3 1595.6 157.4 154.5 1045 70.9 164.1 1435.2 1481 416.8 63.6 85.7 1540.1 1480.3 892.7 65 492.2 367.3 101.2 5314.4 294.1 1123.3 128.6 1740.4 1520.2 453.8 114.5 64.3 65 248.3 136 68 81.3 657 7145.7 9573.4 1365 62.8 2094.4 277.1 516.6 3256.9 76.9 72.4 81.3 578.7 84.2 52.5 82…
	"Responder" 124.2 80.6 143.4 1232 220.2 2933.2 125.6 1393.8 65.8 757.5 827 1549 2367.1 1423.4 206.2 2817.9 52.5 1167.7 56.9 2223 156.7 65 750.9 72.4 150 2454.3 2469.8 620.8 59.1 59.1 1926.6 8713.9 762.7 68.7 280.1 1740.4 120.5 7906.9 121.9 1159.5 202.5 1730.8 1104.1 266.8 1331.7 128.6 91.6 154.5 119 56.9 75.4 803.3 8731.6 6640.2 375.4 54.7 693.2 580.1 308.2 5556 65.8 68 68.7 867.6 124.2 53.2 69.5…
	"Responder" 121.2 82 112.3 291.9 333.3 2962.8 60.6 2861.5 57.6 610.4 403.5 3564.3 1300 760.5 175.9 4593.8 53.9 12687.7 3464.6 2102.5 151.5 58.4 799.6 76.9 76.9 1271.9 2013.1 1492.8 60.6 91.6 1023.6 8460.4 727.2 86.5 592 178.1 105.7 18809 164.8 1297.7 125.6 810.7 1134.4 300 4690.6 103.5 80.6 127.1 209.1 63.6 71.7 852.1 9367.9 6507.9 291.2 55.4 472.2 627.4 128.6 14515.3 87.2 103.5 74.6 766.4 133.8 …
	"Responder" 148.5 82.8 127.1 229.1 143.4 531.4 96.8 1430.8 60.6 1417.5 1414.5 2979.8 2438.1 2735.1 260.1 4293 59.1 461.9 156.7 1293.3 269.7 57.6 1558.6 82 120.5 2703.4 3036.7 1889.7 89.4 101.2 2387.1 53.2 3335.2 93.1 679.2 1005.1 194.4 10125.4 224.7 800.4 205.5 2393 951.9 787.1 756.8 56.9 71.7 180.3 109.4 62.8 75.4 999.9 8928.9 17298.4 615.6 60.6 1099.7 206.9 84.2 1959.9 83.5 113.1 90.2 397.6 88.…
	"Nonresponder" 215.8 73.2 144.1 71.7 206.2 105.7 70.2 2344.9 63.6 588.3 5023.2 2304.3 1794.4 5737.1 158.9 6007.6 60.6 2179.4 11725.4 2466.1 252.7 71.7 502.5 119.7 116 852.8 2815.7 3350.8 67.3 150.8 849.9 60.6 1208.3 59.9 371.7 439 235.8 7922.4 249.1 1161 180.3 2328.7 1157.3 900.1 201 61.3 68.7 105.7 172.9 57.6 65.8 1324.3 9967.3 8039.2 736.8 66.5 1490.6 363.6 493.7 2694.5 102.7 109.4 135.2 713.2 …
	"Nonresponder" 153 71.7 110.9 446.4 239.4 1569.7 77.6 1258.6 64.3 758.2 4256.8 2728.5 942.3 2348.6 113.8 2735.1 64.3 1059 343.6 2381.9 287.5 54.7 1783.3 111.6 93.1 855.8 1789.2 3239.2 78.3 58.4 1588.2 80.6 691.7 85 341.4 531.4 142.6 5375.7 201 554.3 298.6 3074.4 839.5 568.3 96.8 236.5 65.8 155.9 127.1 63.6 72.4 699.9 5117.8 14775.4 424.2 57.6 777.5 325.2 596.4 3983.4 71.7 78.3 104.2 494.4 64.3 47…
	"Nonresponder" 124.2 79.8 115.3 240.9 189.2 816.6 138.9 1575.6 59.1 963 1509.1 3021.2 1690.2 2115.8 165.5 2260.7 59.1 1212.7 50.3 1546.8 176.6 58.4 3268 76.9 82.8 1665 2356.8 1132.2 97.6 95.3 1401.2 55.4 628.9 68.7 417.6 433.8 145.6 10102.5 219.5 592 226.9 2122.5 1026.5 425.7 621.5 67.3 74.6 306.7 212.8 67.3 72.4 584.6 12145.9 13666.1 430.9 48.8 967.4 548.4 672.5 2813.5 92.4 93.1 74.6 357 146.3 4…
	"Nonresponder" 146.3 74.6 113.8 367.3 287.5 254.2 141.2 1622.9 62.1 875.7 2861.5 2547.4 1600.7 2645.7 167.8 4387.6 57.6 548.4 10894.8 1513.5 232.1 61.3 981.4 68.7 74.6 669.6 2143.9 5047.6 114.5 59.1 768.6 53.2 353.3 65.8 504.8 311.1 151.5 7906.9 170.7 254.2 277.9 1379 1047.9 1177.3 184.8 317 99.8 291.9 289.7 60.6 70.2 357 6221.9 11203.7 580.9 58.4 892.7 555.7 640 4407.6 85.7 144.1 106.4 951.1 79.…
	"Nonresponder" 93.1 70.9 110.9 174.4 289.7 1263 107.9 977 62.1 530.6 3100.2 2375.2 1940 1989.5 429.4 4487.4 66.5 4126.7 14315.7 1628.8 160.4 55.4 428.6 88.7 136.7 1707.9 2755.8 1745.6 63.6 357.7 1348.7 56.9 812.2 89.4 308.9 589 708.7 2936.2 234.3 482.6 201 1965.1 1409.3 155.2 98.3 64.3 81.3 209.1 374.7 59.1 74.6 558.7 11474.9 8947.4 371 52.5 600.1 458.2 127.1 3930.9 82 134.5 137.5 526.2 241.7 52.…
	"Responder" 222.4 76.1 152.2 204 163.3 2128.4 65.8 2146.9 61.3 476.7 722 4831.8 49.5 2389.3 1507.6 3814.1 53.2 266.1 51.7 1681.3 192.1 59.9 1246.7 116 1780.3 243.1 1731.5 216.5 67.3 462.6 1090.1 58.4 766.4 86.5 2019.8 638.5 103.5 10598.4 368 568.3 269.7 1045.7 1175.8 374.7 88.7 87.9 119.7 116 119.7 61.3 75.4 375.4 7087.3 9658.4 169.2 56.9 847.7 247.6 691.7 2713.7 70.9 311.1 430.1 445.6 202.5 50.3…
	"Responder" 195.8 79.1 114.5 413.1 229.1 4215.4 72.4 2013.1 61.3 1300.7 1566.7 2350.1 1110 1753 99 6830.1 60.6 1423.4 27568 1700.5 293.4 62.1 10572.5 86.5 76.9 2146.9 3095.1 1394.5 215.1 80.6 1899.3 53.2 1920 72.4 428.6 606 135.2 10347.1 139.7 593.4 184 2953.2 1484.7 1141.1 1940 76.1 89.4 248.3 167 64.3 68 644.4 9766.3 11598.3 693.9 58.4 1125.5 446.4 900.1 3248 72.4 141.9 101.2 674.7 159.6 42.9 6…
	"Responder" 103.5 62.8 96.1 101.2 399.1 1080.5 93.1 1144.8 71.7 549.8 1070.1 1676.1 2118.1 2046.4 177.4 6797.6 79.1 2121 2183.8 1904.5 301.5 68.7 2186.8 64.3 97.6 898.7 1463.3 674 71.7 217.3 2177.9 73.9 822.5 68 461.9 742 125.6 7980 112.3 568.3 221 2007.9 1057.6 157.4 1204.6 93.1 88.7 126.4 91.6 65 73.9 726.5 14515.3 10125.4 384.3 51 654.8 444.2 455.2 4610.1 85 136 88.7 487.8 524.7 49.5 2667.9 84…
	"Nonresponder" 119.7 90.9 119.7 207.7 121.9 62.8 68.7 2126.9 51.7 529.9 1644.3 3164.5 100.5 1293.3 189.2 7507.1 424.9 3245.1 256.4 1400.5 206.9 60.6 129.3 54.7 85 246.8 1964.3 195.1 193.6 114.5 853.6 52.5 455.2 96.1 906 838.8 99 2054.5 243.1 1130 164.8 1622.9 571.3 1887.5 132.3 64.3 89.4 371.7 72.4 964.4 73.9 302.3 2333.1 9077.5 291.2 376.9 427.9 187 688.8 2811.3 69.5 79.8 59.9 253.5 72.4 46.6 34…
	"Nonresponder" 155.9 99.8 130.1 360.6 164.1 224.7 191.4 2588.1 70.9 580.9 1894.9 3123.9 1664.3 5897.5 98.3 3332.3 116.8 416.1 397.6 1957.7 302.3 117.5 713.9 90.2 100.5 552.1 1379 216.5 60.6 135.2 1072.3 56.9 431.6 71.7 487 531.4 146.3 5111.1 135.2 574.2 253.5 1659.9 841.8 412.4 75.4 75.4 104.2 201 136 364.3 74.6 487 6819 11414.3 545.4 55.4 2114.4 304.5 555 2755.8 99 77.6 169.2 727.9 73.2 48 64.3 …
	"Nonresponder" 372.5 69.5 148.5 306 202.5 3300.5 82.8 1869 57.6 548.4 2166.1 2534.1 2385.6 1564.5 147.1 6060 65 357 87.9 1041.3 273.4 59.9 665.1 83.5 120.5 863.9 2091.5 2926.6 67.3 82.8 1631.8 77.6 351.8 70.2 441.2 539.5 166.3 3392.9 199.5 787.1 353.3 1359.1 1224.6 637.8 93.9 111.6 75.4 210.6 279.4 65 78.3 343.6 6399.3 10444.7 254.2 62.8 467.1 935.6 487.8 3405.4 79.1 76.1 82.8 682.1 122.7 51 64.3…
	"Responder" 192.9 83.5 147.1 829.2 224.7 1204.6 82.8 1189.1 70.2 1649.5 1098.9 1483.2 1177.3 2508.3 306.7 4808.1 50.3 1571.2 7764.2 1492.8 311.1 137.5 1015.4 87.9 87.2 5998.7 1762.6 1319.9 154.5 70.9 1509.1 97.6 853.6 64.3 574.2 439 153.7 4740.9 127.9 1931.1 169.2 1881.6 1077.5 185.5 407.2 65.8 75.4 89.4 92.4 68.7 68.7 665.1 11757.2 8379.8 285.3 56.2 1233.4 458.2 824 6929.1 74.6 109.4 69.5 852.1 …
	"Responder" 152.2 70.9 113.1 232.8 522.5 1147.7 90.2 1408.6 68 553.5 1619.2 2173.5 2050.1 1567.5 329.6 2989.4 52.5 4261.2 1106.3 1737.5 142.6 128.6 2517.9 71.7 123.4 2872.6 2300.6 2387.1 62.8 153 2381.9 59.9 845.4 77.6 407.2 412.4 178.1 5041.7 225.4 573.5 179.6 3718.1 999.9 183.3 132.3 65.8 75.4 390.9 89.4 67.3 68 934.9 9878.6 10839.3 552.8 59.1 902.4 390.2 415.3 1697.5 68.7 90.9 106.4 829.9 84.2…
	"Nonresponder" 162.6 109.4 108.6 1109.3 229.1 730.9 65 4109 55.4 660 494.4 1885.3 3079.5 3335.2 340.7 5142.9 61.3 4836.9 62.8 2461 165.5 66.5 81.3 72.4 188.5 947.4 2718.1 2627.2 65.8 241.7 925.3 4117.9 1142.5 62.8 479.6 450.8 153.7 13666.1 240.2 2335.3 116.8 2684.2 791.5 686.6 75.4 65.8 78.3 263.8 265.3 61.3 70.2 2155.7 10148.3 6918.1 1307.3 68 865.4 1025.8 577.2 2820.1 94.6 89.4 235.8 333.3 74.6…
	"Responder" 124.9 76.9 206.9 383.6 296.4 2594 238.7 897.2 63.6 445.6 1191.3 2297.6 1781.1 1455.1 86.5 5176.2 56.2 1105.6 51 1291.8 232.1 55.4 1804.7 69.5 157.4 832.9 1403.4 906.8 68.7 53.9 926.7 3704 1490.6 65 593.4 532.1 175.1 8411.6 178.8 1579.3 201 3013.8 843.2 665.9 1798.8 121.9 76.9 253.5 312.6 62.8 79.1 567.6 8767.8 10950.2 978.5 60.6 1333.9 1433.7 403.5 3411.4 75.4 108.6 125.6 473 84.2 53.…
	"Responder" 206.2 73.9 105.7 122.7 534.3 1120.4 85.7 2492 58.4 805.5 1250.4 3186.7 1478.8 2381.9 569.8 3657.5 62.8 8175.1 14829.4 2566.6 136 56.2 1439.6 65.8 102 1221.6 2373.8 572 67.3 118.2 964.4 66.5 747.2 112.3 280.1 717.6 245.4 5439.3 203.2 565.4 175.9 1928.1 539.5 156.7 433.1 62.8 78.3 130.8 117.5 58.4 73.2 761.2 9832.8 8129.3 627.4 54.7 410.2 1639.2 126.4 5111.1 79.1 71.7 110.1 603 100.5 51…
	"Responder" 161.8 64.3 93.9 64.3 252 617.1 198.1 2701.2 58.4 643 2820.1 1662.1 4533.2 1971.7 268.3 5234.5 55.4 4890.2 6149.5 1206.1 262.4 68.7 67.3 85 104.2 53.9 2111.4 1984.3 64.3 351 1072.3 56.9 604.5 65.8 254.2 453 136.7 3818.6 238 620 189.2 2415.1 1509.8 443.4 100.5 63.6 69.5 1009.5 155.9 57.6 68.7 593.4 8205.4 6733.3 1487.7 53.2 878.7 285.3 301.5 2955.4 65.8 87.9 104.9 940.8 81.3 43.6 66.5 8…
	"Responder" 195.1 70.2 102 588.3 138.2 674 70.9 2858.6 60.6 1990.9 1586.7 3496.3 1594.1 1835 201 4620.4 61.3 1350.9 401.3 1852 215.8 290.4 227.6 68.7 89.4 3795.7 4301.9 2218.6 220.2 80.6 1997.6 62.1 1017.6 63.6 425.7 577.9 142.6 9681.3 160.4 1075.3 158.2 2107 776.7 606 141.2 71.7 73.2 167.8 99.8 56.9 68 958.5 9509.8 5188.7 187.7 62.1 677 450.1 532.1 14264.7 68 75.4 84.2 485.5 148.5 44.3 82 142.6 …
	"Responder" 122.7 87.9 223.9 192.1 155.2 402.8 65 1379 69.5 1529.8 768.6 1256.3 545.4 2036.8 465.6 4032.1 489.2 4866.5 88.7 1350.2 235 55.4 1098.2 74.6 85 6157.6 3118.7 1687.2 267.5 61.3 1628.8 53.9 943.7 62.8 1050.9 427.9 181.1 6507.9 161.8 1645.1 177.4 4552.4 651.1 365.8 1546.8 103.5 86.5 226.1 79.8 62.8 71.7 592 6518.2 6487.9 539.5 54.7 929 287.5 839.5 11949.4 76.9 164.1 71.7 951.1 501.1 53.9 …
	"Nonresponder" 150 96.1 172.9 68.7 136 7819.7 75.4 1386.4 68 1715.3 463.4 2421.8 1382 1157.3 189.9 5637.3 190.7 3303.5 54.7 1353.2 194.4 63.6 61.3 487.8 90.9 53.9 2398.1 2302.1 125.6 83.5 1428.5 59.9 696.2 79.8 779.7 1390.9 155.9 7467.1 119.7 1515.7 192.1 2016.1 825.5 215.1 127.9 65 87.9 221 70.2 60.6 69.5 1046.5 8493.7 8039.2 206.2 59.1 968.9 164.1 827.7 7892.1 68 79.1 59.1 455.2 66.5 46.6 68.7 …
	"Nonresponder" 158.2 124.9 177.4 1379.8 246.8 70.2 343.6 1707.9 59.1 373.9 3041.1 6323.1 141.2 1332.5 146.3 10056.7 56.2 1603 50.3 1522.4 258.7 62.8 528.4 63.6 93.1 61.3 1755.2 172.2 495.9 79.1 1338.4 58.4 331.8 87.9 2633.2 658.5 115.3 3751.3 197.3 569.1 252.7 2350.1 1176.5 2523 172.9 61.3 90.2 266.8 136.7 1803.2 79.1 369.5 8024.4 14215.2 413.1 60.6 1189.1 422.7 937.8 5207.9 107.2 86.5 69.5 86.5 …
	"Nonresponder" 206.9 76.1 302.3 230.6 212.8 72.4 940.8 912.7 66.5 1077.5 1853.5 3647.1 1588.9 2022 189.2 5355 55.4 143.4 48 1614.8 167 60.6 161.8 65.8 98.3 390.9 1443.3 70.9 78.3 82 1877.1 58.4 538.8 90.9 888.3 1177.3 141.2 9921.5 170 900.1 312.6 1728.6 1338.4 1292.6 396.9 66.5 76.1 527.7 130.1 551.3 69.5 421.2 5713.4 13280.4 310.4 54.7 801.1 371 561.7 3098 67.3 79.8 109.4 201.8 87.9 52.5 67.3 41…
	"Nonresponder" 178.1 90.2 170.7 2302.1 340.7 188.5 1637.7 1658.4 62.1 291.2 1625.1 6360.8 71.7 1134.4 172.9 4261.2 62.8 3777.2 53.2 909.7 239.4 58.4 239.4 65 73.9 67.3 2108.4 177.4 5054.2 79.8 1869.7 56.9 311.9 107.2 3704 600.1 110.9 2888.9 198.8 1912.6 259.4 2115.8 1679.8 6007.6 116 70.2 90.9 138.2 110.9 1092.3 73.2 603.8 7122 17298.4 376.2 59.9 1069.4 603.8 641.5 4512.5 104.2 88.7 61.3 133 175.…
	"Nonresponder" 158.2 158.9 339.2 288.2 136.7 6578.1 68.7 1566.7 70.2 690.3 1019.1 3098 53.9 1638.4 109.4 8363.6 480.4 1283.7 68 1267.4 195.8 58.4 300.8 73.2 85 413.1 2206 221 116 75.4 1154.4 57.6 640 106.4 1018.4 2653.9 113.1 5072.7 245.4 570.5 185.5 4907.9 1569 1453.7 262.4 156.7 108.6 121.2 82 231.3 82.8 557.2 5504.3 9723.4 453 53.2 651.1 1076 719.1 2591.8 70.2 62.8 59.1 317 111.6 47.3 106.4 12…
	"Nonresponder" 61.3 149.3 183.3 1055.3 194.4 59.1 136.7 1546 65.8 1388.6 2376.7 2840.1 252 2655.3 109.4 4746.8 215.8 789.3 48 1042.8 220.2 58.4 608.2 73.2 83.5 44.3 2381.9 2594 89.4 75.4 2220 53.9 529.1 63.6 552.8 298.6 122.7 6257.4 189.2 2004.2 345.1 1339.1 1858.7 1518.7 92.4 99 96.1 331.1 96.1 68.7 62.8 620.8 6342.3 10978.3 283.8 53.9 476.7 274.9 473.7 1078.2 73.9 70.9 61.3 102.7 94.6 44.3 68.7…
	"Nonresponder" 213.6 113.8 147.8 445.6 225.4 2987.2 74.6 1617.7 67.3 622.3 1959.2 2508.3 2328.7 2225.2 150 4354.4 52.5 1520.2 11757.2 1138.8 229.8 63.6 2000.6 73.2 95.3 1887.5 2135.8 1509.8 62.1 79.8 685.1 7806.4 1018.4 74.6 548.4 822.5 218.8 9702.7 206.9 620.8 281.6 1970.3 693.9 663.6 1239.4 89.4 79.8 162.6 134.5 57.6 70.2 612.7 13796.9 17076.7 764.2 47.3 900.1 913.4 1206.8 3856.3 82 124.9 99 78…
	"Responder" 127.1 65.8 156.7 337 212.1 1227.5 65 2320.6 61.3 388 683.6 1884.5 2135.8 6212.3 139.7 4471.9 84.2 744.2 2673.8 1288.1 161.1 59.9 898.7 76.9 218 2028.6 2245.2 783.4 55.4 106.4 1005.8 9921.5 418.3 62.8 436.8 753.1 168.5 16313.3 340 791.5 152.2 1564.5 730.9 312.6 901.6 73.2 71.7 638.5 153.7 56.9 73.9 534.3 8460.4 12281.9 739.8 45.1 1192.1 626 939.3 5328.4 69.5 77.6 96.1 1493.6 120.5 49.5…
	"Nonresponder" 88.7 68.7 160.4 314.8 165.5 887.6 59.9 1822.4 1194.3 763.4 1427.1 1401.9 1141.8 1523.9 164.1 2450.6 107.2 839.5 111.6 1909.7 204 58.4 1062 68.7 81.3 1489.1 1259.3 400.6 59.1 59.9 1730.1 56.9 2231.1 67.3 524.7 549.8 268.3 5737.1 382.1 780.4 297.8 2427.7 2504.6 747.9 70.9 59.9 94.6 3242.1 86.5 118.2 119.7 559.4 7110.9 7612.7 360.6 61.3 634.1 326.7 339.2 3423.2 73.9 81.3 108.6 461.9 9…
	"Responder" 204.7 367.3 119.7 323.7 530.6 555 65.8 3089.9 203.2 1150.7 2022 3248 1696.1 2416.6 204.7 3353.7 59.1 947.4 61.3 2390.8 205.5 86.5 135.2 68 620 624.5 3868.1 2856.3 125.6 260.1 2031.6 507.7 1271.9 91.6 187 435.3 484.1 9723.4 193.6 1356.9 306.7 2778.7 618.6 235.8 168.5 59.9 70.9 96.1 141.2 68 66.5 2260.7 11661.9 9637.7 379.9 51.7 611.9 635.6 437.5 4696.5 92.4 114.5 189.2 682.1 147.8 45.8…
	"Responder" 172.2 1308.1 210.6 329.6 280.8 1872.7 67.3 2724.8 75.4 614.9 809.2 2415.1 1599.3 7416.9 179.6 5645.4 62.1 306 708 1513.5 262.4 56.9 294.9 62.1 95.3 1284.4 1650.3 1227.5 117.5 74.6 1260 82.8 321.5 65 989.6 752.3 382.8 4763 343.6 1424.1 135.2 1821 906 137.5 136 65.8 68.7 90.9 92.4 69.5 81.3 948.2 6007.6 12212.5 235 68 1151.4 193.6 542.4 3696.6 91.6 70.2 124.9 1164.7 83.5 48 1753 151.5 1…

## Sheet: Test raw data
	"response" "AXIN1" "AXIN2" "CACYBP" "CAMK2D" "CAMK2G" "CCND1" "CCND3" "CHP1" "CHP2" "CSNK1A1" "CSNK1E" "CTBP1" "CTBP2" "CTNNB1" "CTNNBIP1" "CUL1" "CXXC4" "DAAM1" "DKK1" "DVL1" "DVL2" "FZD10" "FZD2" "FZD4" "FZD5" "FZD6" "GSK3B" "JUN" "LEF1" "LRP5" "MAP3K7" "MMP7" "NFAT5" "NFATC2" "NFATC3" "NLK" "PLCB3" "PPP2CB" "PPP2R1B" "PPP2R5A" "PPP2R5D" "PPP2R5E" "PPP3CB" "PPP3CC" "PRICKLE1" "PRICKLE2" "PRKACA…
	"Nonresponder" 113.1 96.8 149.3 85 198.1 4471.9 91.6 909.7 68 649.6 2132.8 2411.5 914.9 1390.9 189.2 8627.4 328.9 543.2 57.6 1706.4 345.9 60.6 1057.6 98.3 87.9 699.1 1726.4 824 158.2 94.6 1234.9 53.9 645.9 56.9 631.1 402 122.7 5800.6 232.8 464.8 253.5 2006.5 2004.2 458.9 119.7 62.8 73.9 306.7 87.2 6418.5 74.6 436.8 9189.8 7709.6 291.2 275.7 1030.2 215.8 1012.5 3493.4 73.9 111.6 87.2 344.4 236.5 5…
	"Responder" 120.5 64.3 144.1 99 336.3 787.8 141.2 2398.1 73.9 744.9 1462.5 1185.4 3541.4 1704.2 355.5 5169.5 67.3 3755 10950.2 1605.9 123.4 59.9 657.7 114.5 126.4 1524.6 2278.4 824.8 59.9 99 1248.2 59.9 728.7 68.7 480.4 363.6 249.1 4878.3 376.2 695.4 173.7 1713.1 832.9 338.5 123.4 65 69.5 100.5 98.3 67.3 79.8 638.5 7122 11174.1 854.3 52.5 379.1 399.1 89.4 2435.8 65.8 138.9 87.2 815.9 223.2 41.4 1…
	"Nonresponder" 107.9 78.3 111.6 188.5 277.1 203.2 156.7 1004.3 67.3 456.7 1651 2523 727.2 2686.4 204 5023.2 109.4 1071.6 78.3 1389.4 348.8 59.9 1997.6 66.5 81.3 312.6 1892.7 1711.6 113.1 70.2 1724.2 51.7 370.3 62.1 489.2 419 335.5 6776.2 133.8 415.3 507.7 1302.2 942.3 198.8 388 93.1 82.8 258.7 244.6 68.7 73.2 535.1 8443.4 10978.3 324.4 54.7 600.8 351 448.6 3951.6 86.5 68 81.3 1409.3 154.5 52.5 91…
	"Responder" 112.3 74.6 85.7 1022.8 248.3 2849.7 85 1682.8 71.7 866.1 1716.8 2229.7 740.5 1923 173.7 6313.5 54.7 710.2 55.4 1468.5 221 58.4 911.2 87.9 80.6 3061.8 2073.7 3338.2 70.9 56.2 1318.4 54.7 515.1 77.6 340 379.9 169.2 10295.4 255 423.5 261.6 2673.8 1546 891.3 184 125.6 87.2 253.5 262.4 60.6 73.2 1084.9 9133.7 13079.3 511.4 58.4 1188.4 674 870.6 2479.4 125.6 73.9 59.9 286 80.6 48 75.4 140.4…
	"Nonresponder" 148.5 107.2 230.6 606.7 242.4 62.1 110.9 895 60.6 572.7 1385.7 1447.8 2105.5 742.7 508.5 5964.7 1645.1 694.7 82.8 524.7 175.1 61.3 448.6 80.6 127.9 1050.9 1836.5 330.3 184.8 60.6 1928.1 65 466.3 96.1 824.8 748.6 102.7 8767.8 206.9 776 396.1 2902.9 1294.8 546.1 96.8 65 96.1 210.6 104.2 64.3 77.6 422.7 5578.2 6103.6 379.1 68.7 974.8 167 1016.2 4122.3 73.9 67.3 69.5 767.1 71.7 48.8 65…
	"Responder" 107.9 68.7 124.2 422 170 1368.7 100.5 1467.7 62.8 911.2 645.9 3751.3 2023.5 1975.4 215.1 2459.5 69.5 931.2 5234.5 1495.1 272 56.9 872.1 79.1 101.2 1695.3 1883 626.7 65 59.1 1638.4 59.1 694.7 62.8 388.7 225.4 139.7 14264.7 485.5 550.6 321.5 1973.9 636.3 1107.8 8396.1 57.6 68.7 396.1 135.2 70.9 73.9 849.1 7994.8 10624.3 654 56.2 995.5 421.2 533.6 2030.1 76.9 209.1 85.7 311.9 94.6 58.4 7…
	"Responder" 199.5 76.1 206.2 470 185.5 1209.1 68 1605.2 63.6 586 855.8 3217 2169 1696.1 187 9306.6 246.1 1588.9 60.6 2105.5 185.5 57.6 74.6 79.1 254.2 1080.5 1425.6 337 91.6 107.9 1008.8 54.7 458.2 85.7 708 637 232.8 8893.5 291.9 1433 197.3 2898.5 759 419.8 93.1 69.5 76.1 379.1 76.9 59.9 72.4 571.3 9326.5 6994.9 512.1 68 1312.5 328.1 869.8 3714.4 73.2 78.3 79.1 634.1 109.4 42.9 78.3 80.6 110.9 53…
	"Responder" 147.8 159.6 229.1 75.4 184 68 103.5 325.2 60.6 379.1 2866 2583.6 680.6 2554.8 272.7 6194.5 94.6 1679.1 1121.1 1784.8 436 56.9 173.7 70.9 104.9 885.4 2798 603.8 72.4 57.6 1488.4 51.7 340 63.6 1438.9 882.4 82.8 11088.4 144.8 175.1 288.2 1956.2 1608.9 510.7 158.9 58.4 82.8 219.5 103.5 56.9 65 582.4 9115.2 6016.4 532.1 62.1 941.5 134.5 887.6 2647.2 74.6 65.8 63.6 424.2 345.9 52.5 151.5 95…
	"Nonresponder" 110.1 71.7 127.1 277.9 158.2 940.8 85.7 1393.1 57.6 1100.4 1107.8 2229.6 1422.6 3123.9 310.4 4417.2 69.5 1259.3 1450.7 1319.9 201.8 56.9 745.7 65.8 85 527.7 1435.2 683.6 65 74.6 1894.9 54.7 666.6 79.8 425.7 507 217.3 6286.9 312.6 819.6 337 2413.7 788.5 401.3 79.1 141.9 80.6 104.9 144.8 60.6 73.9 558.7 7352.6 10598.4 396.1 69.5 749.4 790.8 544.7 1305.9 74.6 85.7 67.3 402.8 70.2 51 1…
	"Nonresponder" 124.2 79.1 152.2 244.6 227.6 1469.9 184 1743.4 54.7 1043.5 1109.3 5563.4 1251.9 1587.4 451.5 4542.8 82 346.6 1486.2 2070.8 311.9 69.5 883.9 73.2 116 972.6 1677.6 845.4 86.5 85 2984.2 56.2 992.5 68.7 487 444.9 179.6 7063.6 266.8 609 340.7 3629.4 736.8 515.8 188.5 71.7 89.4 110.1 126.4 62.1 70.2 954.1 8543.2 10650.9 387.3 59.9 822.5 535.1 484.1 2229.6 88.7 85.7 111.6 364.3 60.6 61.3 …
	"Nonresponder" 158.2 70.9 188.5 320 140.4 2167.6 104.9 1987.2 58.4 747.2 1444.8 2211.2 1681.3 2289.5 196.6 4421.6 62.8 532.8 3480.1 1391.6 403.5 59.1 1668.7 78.3 84.2 936.3 2098.8 537.3 65 407.9 1051.6 51.7 1812.1 79.1 501.8 1000.6 156.7 5417.8 198.8 430.1 199.5 2016.1 569.8 395.4 233.5 55.4 84.2 149.3 229.8 67.3 65 614.1 10678.2 9407.8 820.3 53.9 643.7 672.5 588.3 3282.8 87.2 73.9 141.9 491.5 13…
	"Nonresponder" 108.6 90.2 127.1 671 164.8 1261.5 75.4 3477.1 64.3 672.5 1073.1 1659.1 2560.7 1615.5 177.4 6660.9 104.2 3551 7626.8 2488.3 116.8 57.6 575 78.3 99.8 1103.4 1365 852.8 61.3 131.5 1428.5 204 612.7 90.9 651.1 489.2 116.8 6994.9 161.8 391.7 170 2984.2 669.6 511.4 224.7 68.7 70.9 249.8 283 68 73.2 580.9 10523 8911.2 364.3 56.2 988.1 790.8 685.8 4878.3 73.2 78.3 104.2 500.3 82 48.8 79.1 1…
	"Nonresponder" 183.3 91.6 103.5 155.9 104.9 200.3 80.6 1260.8 67.3 565.4 1343.6 909.7 2957.6 1130.7 138.9 3806.7 118.2 2212.7 53.2 1496.5 289.7 62.1 366.6 74.6 122.7 1314 1602.2 2755.8 96.1 181.1 2221.5 53.9 747.2 69.5 614.1 290.4 92.4 6598.1 230.6 636.3 181.8 2013.1 397.6 998.4 70.9 87.2 85.7 458.2 92.4 62.1 72.4 628.9 9285.2 5060.1 722.8 57.6 964.4 136 901.6 3405.4 86.5 69.5 59.1 502.5 70.2 47.…
	"Responder" 262.4 88.7 135.2 286.7 272.7 2705.6 65.8 1696.1 56.9 586.8 1333.9 1120.4 3378.1 3356.7 262.4 2086.3 53.9 1466.2 14668.2 2343.5 234.3 56.2 946 72.4 134.5 1540.1 2049.3 721.3 65 114.5 950.4 66.5 877.2 65 499.6 244.6 424.9 3710.7 404.2 1028.7 222.4 1761.8 1506.1 255 96.1 59.1 70.2 124.9 110.9 62.8 71.7 399.8 11061.8 6176.1 376.9 48.8 382.8 480.4 365.1 3915.4 79.8 141.2 87.9 520.3 141.2 4…
	"Responder" 113.8 72.4 136.7 202.5 232.1 2466.1 93.1 2623.6 93.1 1789.9 452.3 730.9 2884.4 833.6 294.9 5533.8 56.2 2323.5 4306.3 1016.2 204 58.4 648.9 80.6 123.4 1912.6 1883 1611.1 63.6 85 1371.6 65.8 1156.6 75.4 769.3 382.8 276.4 7442 169.2 796.7 257.2 3077.3 640 456.7 154.5 79.8 81.3 153 93.1 63.6 68 761.2 8268.3 11474.9 369.5 56.9 196.6 352.5 172.9 5301.1 68 115.3 63.6 551.3 206.9 45.8 609 117…
	"Responder" 207.7 70.2 165.5 238.7 327.4 58.4 115.3 1526.8 64.3 628.9 1855.7 2420.3 1731.5 854.3 331.1 6248.5 63.6 2499.4 53.2 2635.4 241.7 65.8 381.3 85.7 88.7 743.5 1864.6 2148.4 66.5 85 654 59.1 275.7 83.5 432.3 295.6 330.3 3939 190.7 6286.9 505.5 1257.1 2461 300 797.4 63.6 95.3 77.6 86.5 68 70.2 433.1 4421.6 8731.6 299.3 56.9 512.9 208.4 429.4 2288 100.5 263.1 133 544.7 267.5 48.8 141.2 450.1…
	"Responder" 122.7 80.6 103.5 219.5 214.3 1387.2 99 1492.1 59.9 557.2 2237 2114.4 979.2 2601.4 131.5 5461.4 58.4 2336.8 24007.4 1294 191.4 57.6 2715.9 69.5 85.7 2443.2 2192.7 2010.2 65.8 133 1588.9 56.2 1028.7 66.5 341.4 475.2 113.8 3506 209.1 221 148.5 1735.2 1162.5 534.3 95.3 143.4 70.2 188.5 220.2 60.6 71.7 527.7 7241.7 7994.8 410.9 59.9 1243.8 1297 514.4 3967.1 73.9 88.7 98.3 522.5 81.3 53.2 7…
	"Nonresponder" 181.1 101.2 117.5 255 231.3 4999.5 79.8 901.6 59.9 544.7 1515.7 2599.9 2523 1305.9 167.8 5563.4 172.2 683.6 62.1 1642.1 243.9 57.6 938.6 99.8 76.9 482.6 1761.8 123.4 350.3 70.9 1030.2 49.5 823.3 69.5 773.8 434.5 109.4 8713.9 111.6 708.7 269 1816.5 2197.1 1275.6 71.7 126.4 92.4 116.8 70.2 8662.2 76.1 419.8 7241.7 9595.6 851.4 53.2 693.2 197.3 842.5 4083.1 67.3 130.1 57.6 218.8 223.9…
	"Responder" 133 68 154.5 308.9 371.7 4456.3 92.4 2743.3 76.9 336.3 1350.9 3108.4 1199.4 3445.4 224.7 4774.1 85.7 3841.5 1506.1 1795.1 143.4 65.8 834.4 86.5 194.4 2296.2 2265.1 1103.4 61.3 133 1155.1 98.3 1632.5 81.3 460.4 369.5 351 8411.6 238.7 617.1 132.3 3123.9 1543.1 205.5 153.7 88.7 82.8 191.4 139.7 73.2 61.3 614.1 12426 14264.7 456.7 64.3 763.4 970.3 464.8 5461.4 77.6 70.9 164.8 969.6 129.3 …
	"Responder" 119 104.2 148.5 122.7 260.9 5142.9 112.3 1894.9 63.6 847.7 1528.3 1733.8 1435.2 1983.6 232.1 3710.7 60.6 2924.3 13158.4 773 200.3 101.2 651.8 85 87.9 1627.3 3113.5 1700.5 62.8 82.8 1305.9 1670.2 1308.8 73.2 566.1 289 232.8 9227.5 137.5 569.1 303 2416.6 876.5 386.5 723.5 184.8 85 96.8 70.9 58.4 70.2 679.9 11264.3 7377.7 305.2 62.1 285.3 567.6 222.4 3297.5 79.1 102 103.5 552.1 110.1 58.…
	"Responder" 187.7 72.4 175.1 293.4 243.9 1233.4 94.6 972.6 65.8 467.1 1118.9 1698.3 2278.4 2172 168.5 4284.2 51 1220.1 7736.9 1599.3 242.4 57.6 348.1 85.7 128.6 1203.9 1679.8 790.8 83.5 79.8 1216.4 131.5 635.6 72.4 532.1 260.1 407.2 5207.9 173.7 742 439.7 1971.7 1288.9 430.1 152.2 66.5 62.1 125.6 93.1 60.6 82 941.5 6360.8 6918.1 669.6 51.7 257.2 333.3 212.1 6077.8 72.4 99.8 120.5 492.9 248.3 49.5…
	"Responder" 133.8 70.2 158.2 104.9 209.1 3951.6 196.6 1427.8 56.9 1260.8 2107 1642.1 2182.4 2192.7 282.3 3245.1 55.4 1553.4 28845 1238.6 261.6 64.3 1244.5 73.9 96.1 1194.3 2781 620 81.3 91.6 1432.2 53.9 577.9 62.8 320 863.2 327.4 7377.7 648.9 613.4 259.4 3009.3 1081.9 614.9 504.8 65.8 99 278.6 106.4 60.6 77.6 464.1 9811.3 9658.4 718.3 56.2 369.5 412.4 275.7 3650.1 82 105.7 81.3 985.1 81.3 42.1 66…
	"Nonresponder" 129.3 76.9 98.3 201 195.8 1169.1 70.9 1372.4 61.3 1546 2415.1 2645.7 1643.6 2866 317.8 6139.9 287.5 697.6 3061.8 1393.8 275.7 65 2270.3 85.7 101.2 519.5 2972.4 2238.5 60.6 89.4 2537.8 58.4 2061.2 59.9 564.6 818.8 191.4 4625.6 156.7 514.4 254.2 3194.8 2769.1 325.2 243.1 67.3 89.4 157.4 134.5 65.8 73.2 982.2 8363.6 10760.3 379.9 55.4 916.4 986.6 81.3 5060.1 100.5 121.2 117.5 492.2 16…
	"Responder" 280.1 72.4 144.1 531.4 210.6 1602.2 184 2367.1 59.1 859.5 812.9 3061.8 2095.9 1011 105.7 8543.2 119.7 235 3803 1243.8 236.5 60.6 2698.9 90.2 103.5 2198.6 846.9 742.7 58.4 60.6 1659.1 1218.7 1242.3 85 920.8 674.7 155.9 11203.7 177.4 634.1 127.9 1302.2 599.4 757.5 624.5 73.2 76.1 188.5 189.2 108.6 73.2 512.1 12281.9 8315.6 591.2 52.5 1537.2 537.3 526.9 6940.2 74.6 98.3 93.1 700.6 153 45…
	"Nonresponder" 75.4 116.8 150.8 222.4 165.5 62.1 96.1 1676.9 66.5 574.2 1208.3 5362.4 265.3 685.1 504 3834.1 1499.5 2902.9 61.3 2594 141.9 67.3 167.8 68 78.3 667.3 3205.9 2676 80.6 59.1 1867.5 53.2 653.3 75.4 904.6 1420.4 119.7 6257.4 150 427.2 255 1835 493.7 1120.4 312.6 101.2 84.2 456 111.6 103.5 68 524 7653.4 5066.8 242.4 56.9 337.7 113.8 345.1 4066.1 82.8 73.9 66.5 405 187 112.3 104.9 70.9 12…
	"Nonresponder" 159.6 96.1 176.6 85 162.6 1770 95.3 1638.4 57.6 1041.3 1745.6 3222.9 1335.4 1234.2 145.6 8856.5 97.6 622.3 67.3 951.1 272 64.3 2170.5 85 151.5 115.3 1257.8 298.6 146.3 111.6 1881.6 48.8 1069.4 65.8 851.4 409.4 189.2 10102.5 306.7 438.2 261.6 2305.8 1549 527.7 102 72.4 85 232.8 91.6 71.7 68 585.3 6248.5 10222.2 300 57.6 811.5 232.8 885.4 3061.8 89.4 107.9 62.8 145.6 455.2 55.4 78.3 …
	"Nonresponder" 164.8 70.2 164.8 347.3 166.3 2916.9 58.4 1387.2 66.5 751.6 331.8 2488.3 52.5 785.6 155.2 6691.2 280.1 734.6 671.8 1373.1 217.3 54.7 119.7 62.8 104.2 763.4 1841.7 353.3 521.8 52.5 2009.4 53.2 289.7 80.6 583.1 682.1 94.6 2595.5 242.4 568.3 157.4 1248.2 1076.8 1459.6 699.1 107.9 78.3 215.1 91.6 60.6 79.8 643.7 3856.3 7709.6 262.4 64.3 1670.2 121.2 1541.6 4378.7 75.4 66.5 59.1 281.6 85…
	"Nonresponder" 155.9 90.9 218.8 267.5 270.5 2991.6 51.7 1867.5 63.6 863.9 1324.3 3021.2 54.7 727.9 167.8 6929.1 1331 276.4 59.9 394.6 272.7 57.6 119.7 62.8 92.4 525.4 2782.4 158.2 317 53.2 2121 65.8 1061.2 85.7 1559.4 590.5 91.6 2004.2 105.7 895.7 218 771.5 1388.6 2342 141.2 102.7 78.3 239.4 78.3 62.1 82 606.7 3629.4 9367.9 177.4 54.7 869.1 175.1 600.1 3633.1 76.1 87.2 57.6 576.4 101.2 48.8 1926.…
	"Responder" 93.1 153.7 115.3 174.4 599.4 714.6 72.4 1418.2 63.6 490 3262.1 3682.6 1855.7 1853.5 148.5 3132 530.6 1408.6 8144.8 1202.4 165.5 61.3 1760.4 65 113.8 303.7 1908.2 386.5 62.1 89.4 1489.1 50.3 611.2 65 724.2 382.8 191.4 9171.4 113.1 213.6 342.2 2863.7 1553.4 660 201.8 64.3 80.6 177.4 167 781.9 78.3 538.8 8009.6 11115.7 3061.8 57.6 971.8 119.7 679.9 3678.9 70.9 138.2 63.6 91.6 496.6 48 94…
	"Responder" 153 70.9 101.2 70.9 240.2 439 71.7 1928.1 61.3 1370.2 605.3 2745.5 1656.2 1892.7 290.4 2274.7 62.1 3044.1 9878.6 1424.8 206.2 65.8 854.3 80.6 80.6 336.3 2570.3 522.5 59.1 88.7 1580.8 58.4 464.8 71.7 507.7 560.2 141.9 5227.9 141.2 773 206.2 2564.4 1636.9 290.4 95.3 84.2 76.9 120.5 78.3 61.3 73.2 1274.8 8594.2 6650.5 156.7 56.2 558.7 240.9 390.9 6212.3 69.5 136 73.9 265.3 68.7 45.8 73.2…
	"Responder" 129.3 98.3 135.2 579.4 187.7 541.7 261.6 4774.1 59.9 439 750.9 1889 2126.9 1915.6 126.4 4791.1 96.1 558.7 30859.6 1135.9 230.6 54.7 1698.3 68.7 170 933.4 1936.3 577.2 60.6 133 917.1 2931 1502.4 66.5 431.6 622.3 103.5 9246.7 141.9 688.8 120.5 2095.9 1173.6 758.2 104.2 96.8 66.5 198.1 150 60.6 72.4 940.8 7145.7 8411.6 1167.7 55.4 1553.4 890.5 450.1 2053 76.1 90.2 130.8 313.3 81.3 44.3 8…
	"Responder" 136 77.6 162.6 519.5 187 426.4 106.4 1923 59.1 427.2 1101.9 3051.5 1705.7 1847.6 90.9 6547.8 53.2 727.9 68.7 970.3 411.6 63.6 3788.3 87.9 137.5 1277.8 1305.9 1790.7 62.1 63.6 1684.2 5355 1875.7 79.8 363.6 713.9 101.2 10572.5 177.4 1040.6 105.7 1906.7 892 317.8 2607.3 263.1 80.6 215.8 175.9 63.6 74.6 581.6 10866.7 10222.2 685.1 59.9 709.5 581.6 583.1 4579 68.7 86.5 96.8 430.9 285.3 50.…
	"Nonresponder" 136 75.4 155.2 200.3 144.8 4321.1 89.4 1396 63.6 614.9 2698.9 3317.5 1985.8 5526.5 178.1 7365.2 60.6 2991.6 665.1 1133.7 195.8 59.1 182.5 81.3 87.9 1546.8 2558.5 193.6 1147.7 52.5 1780.3 48 784.8 72.4 623.7 1022.8 110.1 9490.6 121.2 779.7 158.2 1373.1 572 787.1 89.4 115.3 76.9 353.3 76.9 62.8 83.5 547.6 7764.2 16051.7 494.4 48 882.4 278.6 716.9 3423.2 70.2 74.6 70.9 1651 124.9 44.3…
	"Nonresponder" 149.3 87.2 124.2 1583.7 262.4 2621.3 96.1 1081.9 67.3 929.7 4579 1926.6 1149.2 2039.7 191.4 4471.9 51.7 1216.4 749.4 1977.6 219.5 59.1 982.2 111.6 78.3 1639.2 3282.8 1691.6 168.5 147.1 969.6 52.5 592 64.3 420.5 146.3 237.2 15379.2 204 848.4 469.3 3564.3 1125.5 2977.5 284.5 157.4 100.5 270.5 211.4 61.3 70.9 406.5 9967.3 17449.2 980.7 61.3 1186.9 396.1 974 3387 76.1 186.2 65.8 425.7 …
	"Responder" 172.9 87.9 98.3 204.7 346.6 1155.1 54.7 1450 62.8 831.4 1704.2 2450.6 2942.8 1592.6 142.6 3903.6 58.4 590.5 70.9 2698.9 198.1 61.3 1400.5 70.2 124.2 2486.8 2769.1 1758.1 61.3 71.7 2041.2 74.6 1150.7 77.6 693.2 303 121.2 14264.7 141.9 714.6 187.7 2166.1 2016.8 1350.2 827.7 70.2 81.3 186.2 138.9 64.3 62.8 1824.7 5990.6 7951.2 730.2 59.9 1367.2 213.6 856.5 5207.9 70.2 113.8 161.1 668.1 8…
	"Nonresponder" 259.4 584.6 104.2 241.7 180.3 1781.1 79.1 1146.2 57.6 850.6 2705.6 2526.7 2358.2 1621.4 238 8237.2 56.2 1118.2 69.5 2420.3 426.4 123.4 136 68 131.5 320 1341.3 2884.4 65 312.6 1670.2 59.9 1077.5 97.6 1444.8 391.7 90.9 5737.1 183.3 604.5 116 1965.1 956.3 929 75.4 63.6 95.3 164.8 142.6 67.3 65.8 627.4 8767.8 9509.8 686.6 57.6 347.3 376.9 110.9 2005 92.4 99.8 161.1 362.9 75.4 54.7 185.…
	"Responder" 136 62.1 172.2 882.4 184 64.3 180.3 632.6 66.5 1167.7 1073.8 2278.4 685.8 1724.2 85.7 7266.1 59.9 461.9 56.2 974 277.1 65 162.6 71.7 78.3 319.3 1238.6 986.6 56.9 63.6 1765.5 62.1 529.9 59.1 820.3 220.2 120.5 5737.1 244.6 658.5 266.1 1651 1006.6 835.8 84.2 76.9 82.8 155.9 96.8 62.1 65 524.7 9617 8315.6 339.2 66.5 605.3 488.5 588.3 2506.8 75.4 67.3 59.9 196.6 77.6 51.7 87.2 105.7 172.9 …
	"Nonresponder" 198.1 469.3 153.7 527.7 239.4 1266 106.4 1984.3 69.5 621.5 743.5 3162.3 4174.8 2888.9 139.7 8069.5 85.7 761.2 73.2 2389.3 301.5 60.6 79.1 70.9 187.7 685.8 2161.7 576.4 147.1 113.1 1596.3 59.1 1253.4 65.8 541.7 572.7 460.4 9096 217.3 778.9 181.8 883.9 636.3 478.9 77.6 68 79.1 70.2 124.9 61.3 72.4 799.6 12764.5 12536.9 905.3 54.7 1015.4 260.9 674 2588.1 90.2 85 141.9 495.1 69.5 43.6 …
	"Nonresponder" 119 76.1 91.6 615.6 122.7 900.1 107.9 1274.1 64.3 839.5 1101.9 2416.6 427.9 2131.4 223.9 6276.6 64.3 1636.9 1127.8 1311.8 267.5 61.3 116 97.6 98.3 1743.4 3602 1257.1 437.5 144.8 1444.8 56.9 886.8 122.7 327.4 506.2 133 9723.4 208.4 549.8 172.9 2185.3 617.8 616.4 277.1 382.1 87.9 220.2 320 62.1 65.8 321.5 6929.1 8009.6 1268.2 61.3 458.2 418.3 266.1 3474.2 78.3 94.6 79.1 320 73.9 46.6…
	"Nonresponder" 95.3 87.2 117.5 496.6 223.2 1266.7 79.1 1682 59.9 1532.7 2016.1 2240 3208.9 1725.6 164.1 6567.8 54.7 1205.4 4831.8 1704.2 253.5 56.9 755.3 112.3 110.1 1797.3 1468.5 4402.4 261.6 87.9 1328 63.6 357 64.3 293.4 619.3 117.5 8129.3 243.9 329.6 182.5 1836.5 1237.9 971.8 2039.7 453 75.4 320 174.4 62.1 69.5 419 14668.2 8679.2 311.9 67.3 402.8 495.9 351 3291.6 89.4 85 127.9 844.7 130.1 56.2…
	"Nonresponder" 121.2 90.2 135.2 312.6 184 124.2 144.1 1029.5 70.9 970.3 934.9 4330 1203.9 2455.8 339.2 6418.5 91.6 552.8 76.1 2112.9 231.3 60.6 3955.3 82 88.7 835.1 2420.3 1214.2 124.2 50.3 2203 59.9 714.6 56.9 612.7 344.4 149.3 14615.8 162.6 403.5 273.4 1699.8 1354.6 1523.1 1415.2 238.7 82 268.3 193.6 59.1 75.4 487 12352.9 13000.3 1267.4 53.9 598.6 551.3 517.3 7709.6 92.4 102.7 90.9 1033.2 85 48…
	"Nonresponder" 143.4 79.1 130.1 318.5 154.5 280.8 69.5 929 52.5 381.3 1285.2 2741.8 141.2 576.4 133.8 4573.1 536.5 1119.6 130.8 796.7 147.8 61.3 205.5 64.3 79.8 1131.5 1457.4 336.3 90.9 70.9 1441.8 65.8 933.4 107.2 560.2 611.2 124.2 3930.9 174.4 647.4 160.4 2639.1 736.1 1167.7 130.8 62.1 67.3 185.5 121.2 3457.9 76.1 462.6 4848.8 6112.5 228.4 60.6 679.2 240.9 433.1 2459.5 116 71.7 58.4 260.1 79.1 …
	"Nonresponder" 203.2 1109.3 161.8 359.9 247.6 1334.7 119.7 2286.6 56.2 873.5 744.2 2439.5 2260.7 3297.5 248.3 4417.2 53.9 1696.1 25981.3 1628.1 207.7 62.1 1081.2 82.8 190.7 814.4 1665.8 1237.9 61.3 88.7 1685 60.6 390.9 94.6 695.4 619.3 256.4 7278.7 443.4 2553.3 283 2234.1 920.8 151.5 98.3 66.5 75.4 115.3 88.7 63.6 87.2 1284.4 6379.3 13158.4 541 56.9 262.4 283.8 373.2 2497.2 97.6 73.9 158.9 638.5 …
	"Nonresponder" 142.6 76.1 146.3 184 126.4 158.9 131.5 1679.1 61.3 569.8 1689.4 3200.7 1425.6 13979.5 206.9 6122.1 127.9 923 160.4 1348 377.6 62.8 498.1 68 99 1676.1 1859.4 166.3 368 106.4 1169.9 56.9 695.4 82.8 415.3 730.2 124.9 7006.7 192.1 482.6 178.8 1356.9 878 787.1 112.3 91.6 88.7 291.9 117.5 60.6 66.5 489.2 9637.7 9039.1 396.9 56.9 766.4 181.8 593.4 2549.6 85 113.1 113.8 376.9 361.4 60.6 68…
	"Nonresponder" 143.4 74.6 144.1 454.5 126.4 1134.4 81.3 2591.8 62.8 725 2010.2 3806.7 1664.3 2155.7 202.5 4466.7 81.3 130.1 79.8 2088.5 345.9 58.4 722 98.3 81.3 1469.2 5241.2 153.7 216.5 78.3 1271.9 53.9 656.3 128.6 544.7 484.1 133 3685.5 144.8 721.3 185.5 1345 888.3 280.1 104.9 85.7 80.6 156.7 132.3 56.2 73.9 317 8396.1 8577.9 416.1 59.1 639.3 552.1 377.6 2075.2 68 90.2 257.2 228.4 141.2 51 74.6…
	"Nonresponder" 149.3 74.6 98.3 465.6 163.3 2856.3 54.7 2073.7 62.1 904.6 1073.8 1487.7 1259.3 5504.3 227.6 3616.1 67.3 4729 2709.3 980.7 286 141.9 498.1 69.5 167 5713.4 1236.4 2657.5 166.3 73.9 1662.8 78.3 943.7 60.6 548.4 433.1 357 8662.2 104.2 605.3 118.2 5744.5 961.5 665.9 1615.5 99.8 78.3 210.6 147.1 62.8 65 1884.5 11789.7 6518.2 428.6 61.3 447.1 528.4 215.1 4517.7 70.2 105.7 98.3 727.9 99.8 …
	"Responder" 113.1 93.1 176.6 135.2 146.3 68 93.1 582.4 60.6 363.6 1435.9 3769.8 1150.7 1156.6 580.9 3326.4 1789.2 2866 59.1 1371.6 187 62.8 532.8 59.9 107.9 892 2416.6 1738.2 115.3 72.4 1679.8 55.4 235 65.8 1445.5 410.9 94.6 3788.3 210.6 253.5 238 3092.8 911.2 104.2 88.7 85.7 90.2 187 70.9 62.1 70.2 580.1 6068.9 7063.6 404.2 54.7 1300 117.5 968.1 5607.8 69.5 78.3 65.8 282.3 132.3 46.6 62.8 84.2 9…
	"Nonresponder" 108.6 82.8 187 249.8 140.4 3074.4 128.6 989.6 57.6 835.1 670.3 2820.1 1388.6 4344.8 231.3 5321 55.4 1970.3 5930.7 736.8 321.5 59.9 147.1 77.6 94.6 1125.5 2010.2 483.3 299.3 65.8 1435.9 59.1 527.7 89.4 368 773 121.2 9509.8 172.2 410.2 226.9 1502.4 1274.1 764.2 231.3 138.2 87.9 317.8 91.6 60.6 79.1 385 7951.2 12145.9 420.5 56.9 688.8 455.2 451.5 1711.6 73.9 68 79.1 286.7 187.7 48 75.…
	"Nonresponder" 144.1 92.4 217.3 272.7 181.1 2160.2 75.4 1679.1 61.3 659.2 1900.8 3154.2 2418.8 2289.5 106.4 15988.9 89.4 1119.6 9967.3 983.6 257.9 57.6 2639.1 65.8 90.9 58.4 2118.1 235.8 85.7 78.3 1809.1 53.2 1650.3 68.7 1104.8 454.5 209.1 6389.6 221 418.3 216.5 2122.5 1335.4 416.1 500.3 68.7 88.7 134.5 738.3 62.8 79.8 405.7 6873.7 14025.3 256.4 59.1 939.3 337.7 645.9 2902.9 82 75.4 155.2 200.3 2…
	"Nonresponder" 118.2 90.9 104.9 121.2 122.7 217.3 85.7 1181 62.8 1198.7 795.9 2667.9 971.1 2389.3 144.1 9921.5 54.7 1297 110.9 844.7 296.4 62.8 734.6 71.7 70.9 205.5 2100.3 1438.2 235.8 103.5 1322.1 186.2 240.9 75.4 371.7 465.6 88.7 7377.7 211.4 491.5 314.1 2450.6 1037.6 206.9 725.7 161.1 87.2 373.2 136.7 93.1 69.5 598.6 5496.9 7653.4 397.6 64.3 563.1 551.3 499.6 5548.6 86.5 96.1 96.1 1166.9 116.…
	"Responder" 352.5 130.1 127.9 284.5 216.5 60.6 201.8 1053.1 67.3 378.4 3489.7 4143.7 2970.2 1433 235 2288 166.3 1600.7 52.5 3181.5 191.4 65 2486.8 69.5 778.2 1127 1416 2579.9 61.3 93.9 841 55.4 376.2 64.3 368 849.1 132.3 9059 133.8 3217 473 3788.3 1011 56.2 1336.9 87.2 78.3 147.1 116.8 84.2 66.5 546.9 4919.7 11981.9 160.4 61.3 985.1 371 745.7 4049.1 76.1 315.6 163.3 403.5 380.6 45.8 77.6 155.2 17…
	"Responder" 147.1 90.2 102 300 116.8 3755 92.4 2562.2 62.1 791.5 550.6 2534.1 2718.1 1659.9 182.5 3714.4 68 3460.9 1566.7 1028.7 249.8 83.5 1328.8 83.5 139.7 3315.3 2376.7 1120.4 85.7 232.8 2558.5 22698.5 883.9 70.9 346.6 426.4 124.2 10012.4 146.3 784.1 157.4 3276.9 606 323 222.4 76.1 76.9 116.8 103.5 63.6 66.5 1195.7 12882 8205.4 286 65.8 595.7 578.7 367.3 2327.2 78.3 107.2 93.9 376.9 136.7 52.5…
	"Responder" 195.8 99.8 135.2 113.1 472.2 2427.7 83.5 2429.2 58.4 928.2 1169.1 2164.6 2328.7 1665 162.6 3814.1 50.3 4701.7 133 1141.8 206.2 59.9 887.6 83.5 98.3 1355.4 6194.5 912.7 65 74.6 2381.9 53.9 489.2 85.7 373.9 841 105.7 3564.3 124.2 1866.8 165.5 3647.1 4297.5 153.7 310.4 79.8 93.1 85 77.6 62.8 73.9 801.1 7480.5 9745.6 656.3 60.6 1262.3 181.1 379.1 8411.6 73.9 127.1 68 492.2 81.3 41.4 66.5 …
	"Responder" 201.8 84.2 93.1 253.5 454.5 1866.8 110.9 1557.9 59.9 664.4 2484.6 5294.4 2083.3 1412.3 280.8 2739.6 58.4 1428.5 29691.2 2833.4 271.2 62.1 1283.7 84.2 126.4 1579.3 1930.3 2288 72.4 335.5 928.2 600.1 2137.3 83.5 342.2 406.5 240.2 6895.9 206.9 915.7 357.7 2191.2 555 198.1 663.6 71.7 82 111.6 152.2 62.8 73.2 1176.5 7892.1 10548.2 409.4 60.6 660 903.1 695.4 2220 92.4 71.7 224.7 617.8 69.5 …
	"Nonresponder" 138.2 76.9 99 158.9 138.9 406.5 84.2 1605.9 62.8 362.9 2046.4 1538.7 1243.8 9490.6 155.9 6588.4 62.8 1384.9 151.5 1396 215.1 65 324.4 72.4 76.9 1443.3 1988.7 87.9 399.8 84.2 1047.9 57.6 387.3 70.9 181.8 803.3 136 5964.7 171.5 357 216.5 1004.3 764.2 1222.4 102.7 62.1 102 167.8 75.4 147.8 70.2 443.4 6994.9 9637.7 334 67.3 1097.5 203.2 603 2690.1 71.7 99.8 65.8 439.7 242.4 53.9 97.6 1…
	"Nonresponder" 202.5 74.6 85 266.8 198.1 1271.9 74.6 1245.3 65.8 982.9 3016.7 4932.3 1018.4 2214.1 141.9 6895.9 53.2 2370.1 3814.1 3095.1 246.8 61.3 1376.8 91.6 85 1481 4432 5066.8 64.3 104.9 1763.3 77.6 536.5 82 413.9 509.9 125.6 10245.9 155.9 350.3 260.1 1937.7 1014.7 1546.8 549.8 207.7 79.8 323.7 149.3 59.9 73.2 599.4 12426 13621 269.7 68 1093 1721.9 478.9 2802.4 82 101.2 95.3 348.8 77.6 47.3 …
	"Responder" 232.1 66.5 201 72.4 684.3 299.3 236.5 1202.4 58.4 359.9 1348 3338.2 2526.7 1782.5 277.9 8965.2 54.7 1078.2 51.7 1092.3 235.8 67.3 312.6 73.9 94.6 2266.6 1813.6 70.2 59.9 147.1 1770 53.9 1350.9 131.5 734.6 1898.6 122.7 7006.7 206.9 2900.7 191.4 2835.7 1281.5 732.4 135.2 67.3 87.9 988.1 279.4 6588.4 76.1 745.7 6983.8 13039.4 603.8 62.8 1157.3 153 1003.6 4274.5 71.7 82 98.3 2084.8 75.4 4…
	"Responder" 200.3 102 268.3 389.5 228.4 66.5 200.3 1481.8 59.1 464.1 946 4166.6 74.6 1008 153 7792.3 124.9 1917.8 47.3 1336.9 373.9 62.8 594.2 65 93.1 61.3 1254.1 93.1 815.1 60.6 1612.6 56.9 681.4 107.9 632.6 515.1 121.2 2824.6 170 1059.8 214.3 2212.7 879.4 1248.2 302.3 69.5 94.6 500.3 112.3 67.3 73.2 718.3 7029.6 5800.6 317 53.9 1318.4 303 832.1 3639.7 113.8 75.4 61.3 162.6 116 42.1 1373.1 141.2…
	"Nonresponder" 130.1 70.2 186.2 295.6 337 1790.7 104.9 1763.3 62.8 606.7 1207.6 1815.8 1920 2800.2 195.8 4735 51.7 482.6 1333.9 1076.8 203.2 55.4 2131.4 74.6 80.6 1730.1 1861.6 572.7 64.3 75.4 1183.2 53.9 756 68 516.6 532.8 250.5 9115.2 225.4 539.5 356.2 1580 830.7 1246.7 2659.8 101.2 87.9 217.3 95.3 62.8 70.9 475.2 9002.1 11789.7 1122.6 63.6 1169.9 294.9 728.7 8253.5 76.9 79.1 98.3 641.5 87.2 50…
	"Nonresponder" 136 99 107.9 311.9 236.5 392.4 117.5 2760.3 68 753.8 718.3 2097.4 2028.6 1716 267.5 4412 55.4 2893.3 67.3 2228.2 198.8 69.5 70.2 104.9 83.5 1080.5 3026.3 804.8 65 92.4 771.5 5468.8 1067.9 79.8 1092.3 252.7 133 3477.1 214.3 1425.6 195.8 2347.2 897.2 192.9 546.1 99 78.3 261.6 90.9 56.2 73.2 699.9 12246.4 8911.2 178.8 62.8 823.3 349.6 501.1 5454 102.7 83.5 77.6 1021.3 395.4 59.9 86.5 …
	"Responder" 186.2 63.6 103.5 303.7 226.1 3228.1 70.9 1461.1 68 1336.9 2380.4 1684.2 2728.5 2189.7 390.2 3508.9 51.7 3265 4188.1 1514.3 269.7 73.9 1073.8 73.2 124.2 1838.7 4293 1982.1 62.1 132.3 1317.7 59.9 719.1 62.8 243.9 447.9 393.9 7936.4 133.8 857.3 111.6 3129.8 2047.8 524.7 107.9 65.8 82 188.5 104.9 62.1 76.9 1490.6 9681.3 8594.2 545.4 59.1 347.3 792.2 291.2 3092.8 72.4 136 88.7 574.2 162.6 …
	"Responder" 153 79.1 171.5 393.2 424.9 308.9 80.6 1118.2 2737.4 614.1 1250.4 1750 2094.4 4567.9 576.4 5607.8 51.7 673.3 68.7 1886.7 203.2 56.2 619.3 68 243.1 1351.7 3568 984.4 57.6 116.8 1552.7 49.5 1574.1 59.1 587.5 398.3 378.4 6852.3 211.4 936.3 183.3 1679.1 1155.8 291.2 82 73.9 82.8 65 81.3 64.3 70.9 476.7 9658.4 12112.7 356.2 62.8 830.7 170.7 666.6 2953.2 68.7 74.6 73.9 677.7 90.2 50.3 1836.5…
	"Nonresponder" 95.3 138.9 226.9 342.2 287.5 1055.3 84.2 978.5 62.1 376.2 3108.4 2627.2 1872.7 2158.7 111.6 5660.2 325.9 1183.2 148.5 746.4 252.7 59.1 2086.3 90.9 76.9 79.8 1813.6 1323.6 61.3 72.4 1169.1 57.6 487 56.2 821.8 660 109.4 7029.6 125.6 393.9 304.5 2492 1588.2 391.7 201.8 65 73.2 223.2 159.6 62.8 76.1 453.8 7966 7377.7 286 62.1 1088.6 174.4 997 3671.5 75.4 116 72.4 164.1 1028 48 73.9 89.…
	"Nonresponder" 197.3 75.4 180.3 93.9 498.8 56.2 241.7 1230.5 68 300.8 555.7 2046.4 2268.8 1686.5 176.6 5267.8 59.9 305.2 49.5 936.3 197.3 56.9 173.7 70.9 93.9 767.9 2044.9 72.4 66.5 96.1 1784.8 73.2 773.8 96.8 1989.5 678.4 110.1 1959.9 260.9 838.1 230.6 1370.9 934.9 436.8 314.1 56.2 86.5 722 93.1 1161.8 73.9 610.4 5169.5 13621 460.4 52.5 961.5 432.3 567.6 4075 77.6 81.3 95.3 229.8 93.1 54.7 62.8 …
	"Nonresponder" 206.2 78.3 236.5 95.3 278.6 93.9 439 842.5 64.3 659.2 1166.9 3568 2231.1 1353.9 255.7 3822.3 59.1 308.9 52.5 1468.5 220.2 54.7 839.5 60.6 84.2 508.5 1489.1 102 364.3 111.6 1797.3 56.9 462.6 119 1737.5 3059.6 167.8 5227.9 273.4 630.4 272 617.8 959.3 242.4 160.4 62.1 76.1 344.4 161.1 1695.3 94.6 342.9 4848.8 10295.4 399.8 57.6 971.1 228.4 437.5 3725.4 67.3 73.2 70.2 1076.8 164.8 46.6…
	"Responder" 340 4412 138.2 134.5 246.1 738.3 68 2359.7 70.2 592.7 561.7 2257.7 2916.9 4944.1 304.5 6786.5 133 1424.8 62.8 1509.8 139.7 1982.1 68 78.3 218.8 878.7 2967.2 70.9 68 170 1220.1 62.1 1367.9 65 844 778.2 167.8 3162.3 204 1235.7 190.7 1102.6 628.2 473 581.6 90.9 72.4 64.3 156.7 58.4 81.3 757.5 7966 9326.5 3633.1 58.4 535.1 422.7 221.7 3528.1 150.8 76.9 133.8 1062 68 2358.2 74.6 76.9 106.4…
	"Nonresponder" 105.7 75.4 116 380.6 158.9 5201.3 59.1 2905.1 54.7 938.6 2243.7 1526.8 1422.6 3016.7 672.5 5578.2 85.7 4153.3 11384 3123.9 127.1 65 289 66.5 104.2 2743.3 3217 702.1 62.8 422.7 1903 55.4 1649.5 67.3 609 509.2 148.5 5369 113.1 1038.3 162.6 2817.9 2804.6 178.8 306.7 77.6 89.4 226.1 167 61.3 65.8 546.9 7416.9 18013.8 478.9 64.3 981.4 1502.4 415.3 4517.7 88.7 130.1 194.4 917.9 200.3 59.…
	"Responder" 109.4 77.6 131.5 250.5 222.4 249.8 73.9 2160.2 59.9 866.1 1892.7 2024.9 1891.2 1386.4 197.3 4311.5 48.8 1639.2 4610.1 1588.2 337.7 59.1 478.2 65 90.2 1697.5 2006.5 2318.3 62.1 73.9 1970.3 53.9 523.2 70.9 412.4 475.9 191.4 12112.7 164.1 3852.6 131.5 1396 1300.7 524 258.7 72.4 76.9 76.1 107.2 59.1 71.7 730.9 9745.6 9265.9 249.1 57.6 1127 319.3 141.2 4113.4 76.9 88.7 82.8 447.1 82 45.1 6…
	"Responder" 329.6 69.5 186.2 177.4 187.7 725 99 1730.1 66.5 942.3 1031.7 1992.4 2993.8 1947.3 270.5 2413.7 66.5 643.7 1332.5 1902.3 396.9 144.8 1085.6 82.8 93.1 1149.9 3341.9 1481 101.2 121.9 1076 57.6 583.1 64.3 1342.1 573.5 360.6 7170.1 143.4 648.9 148.5 1292.6 810.7 283.8 5533.8 69.5 82.8 135.2 133 61.3 64.3 589 7779 6929.1 215.1 57.6 393.2 150.8 280.1 9265.9 82 189.9 103.5 543.9 124.9 55.4 89…
	"Nonresponder" 356.2 214.3 128.6 563.1 249.1 915.7 72.4 2898.5 66.5 991 1466.2 4153.3 3696.6 4461.5 136 4027.7 72.4 1110.8 50.3 2806.8 402.8 56.9 505.5 76.9 170 478.2 4288.6 1021.3 205.5 254.2 1499.5 96.8 558 62.8 351 811.5 308.9 7806.4 125.6 1158.1 113.1 2403.3 1212 500.3 81.3 61.3 70.9 70.2 172.2 64.3 67.3 580.1 9265.9 11821.5 627.4 53.9 495.1 261.6 450.8 3118.7 96.8 65.8 235 521 71.7 48 137.5 …
	"Responder" 90.2 95.3 133.8 216.5 546.9 1851.3 136 1947.3 68 935.6 1096.7 1795.1 1509.8 2452.1 206.9 5637.3 52.5 2953.2 553.5 1062.7 113.8 63.6 295.6 74.6 150 1545.3 2553.3 1429.3 61.3 110.1 1826.1 369.5 469.3 90.9 458.2 396.1 212.1 9551.9 441.9 1685 286.7 1813.6 1249 604.5 441.2 69.5 99 289.7 86.5 59.1 72.4 411.6 10295.4 9573.4 1069.4 48.8 713.2 269.7 84.2 4233.9 87.2 115.3 76.1 1251.2 124.2 42.…
	"Nonresponder" 141.2 90.9 168.5 379.1 226.1 535.8 68.7 909 59.1 1427.1 1108.5 2955.4 1795.1 1736 280.1 3470.5 54.7 679.9 6332.7 1586.7 226.1 58.4 2217.1 62.1 85.7 436.8 2021.2 2406.3 66.5 88.7 1682 53.2 393.2 66.5 277.9 495.1 126.4 12804.4 179.6 545.4 157.4 1305.9 1520.2 1088.6 260.9 63.6 93.9 252.7 124.9 67.3 70.9 353.3 7819.7 8947.4 787.8 61.3 685.8 849.9 529.1 2962.8 92.4 107.2 96.1 578.7 113.…
	"Nonresponder" 232.8 113.8 189.9 311.9 246.1 68 482.6 1454.4 59.9 390.9 1784.8 3612.4 56.9 1694.6 192.1 7377.7 65 1412.3 48.8 1979.1 475.2 61.3 381.3 64.3 111.6 64.3 1300.7 226.9 2118.1 52.5 1571.2 58.4 441.2 105.7 1064.2 566.1 147.1 4284.2 172.9 574.2 248.3 2363.4 1152.1 2203 904.6 74.6 76.1 308.2 112.3 66.5 73.9 539.5 5085.3 12921.2 230.6 64.3 1124.1 382.8 702.1 2912.5 70.2 87.9 86.5 231.3 76.1…
	"Nonresponder" 101.2 63.6 125.6 1080.5 195.1 153.7 102 1709.4 53.9 463.4 1807.7 2189.7 1232 2661.2 546.1 5667.6 83.5 1940.7 100.5 2363.4 289.7 65.8 939.3 85.7 73.2 2064.1 1715.3 2625 385.8 62.8 1966.6 59.9 691.7 79.1 403.5 518.8 131.5 9367.9 161.8 376.9 226.9 2722.6 1370.2 853.6 1459.6 298.6 91.6 317 172.9 82.8 71.7 691 10222.2 9681.3 379.1 81.3 977.7 217.3 669.6 5188.7 97.6 70.9 126.4 679.2 60.6…
	"Responder" 211.4 79.1 250.5 573.5 204.7 1803.2 111.6 878.7 64.3 921.6 660.7 3143.1 1696.1 2259.2 153 6862.6 70.9 879.4 29990.5 1425.6 248.3 59.1 2479.4 65.8 99 87.2 1937.7 1367.2 91.6 68.7 1344.3 52.5 1521.7 70.9 999.9 640 138.2 7694.8 327.4 569.1 204 3309.4 1158.8 626 450.8 63.6 86.5 566.8 495.9 65 70.2 228.4 9246.7 8713.9 578.7 65.8 948.2 386.5 566.1 2957.6 92.4 102.7 71.7 419 102 44.3 69.5 77…
	"Nonresponder" 130.1 74.6 197.3 811.5 148.5 194.4 102 1805.4 58.4 558.7 524.7 2385.6 2083.3 1404.2 137.5 4053.6 85.7 282.3 5397.1 1567.5 142.6 59.1 102 69.5 159.6 236.5 672.5 257.2 77.6 167.8 1043.5 3203.7 1861.6 68.7 598.6 465.6 206.2 10270.3 334 1262.3 175.1 1394.5 1006.6 765.6 84.2 123.4 82 710.9 113.1 59.1 79.1 846.2 11821.5 8276.4 1144 61.3 354 482.6 367.3 2358.2 107.9 94.6 229.8 342.9 71.7 …
	"Responder" 184.8 205.5 124.2 196.6 240.9 2461 95.3 3154.2 65.8 1181 763.4 1281.5 2945.8 1340.6 157.4 5035.7 57.6 1115.9 21212.4 1092.3 170 59.9 2984.2 60.6 110.9 973.3 3372.2 923 62.8 113.8 1621.4 5221.2 1811.4 99.8 326.7 654.8 167.8 7087.3 221 1415.2 141.9 1290.3 976.3 151.5 155.2 57.6 73.9 88.7 137.5 65 70.9 561.7 17846.8 8009.6 869.8 60.6 332.6 274.2 300 4197.7 79.1 78.3 109.4 493.7 79.1 49.5…
	"Responder" 132.3 70.2 144.1 133.8 439.7 311.9 96.1 2764.7 56.9 1155.8 2603.6 2125.4 2461 2891.1 154.5 4224.3 79.8 1489.1 8928.9 1571.2 118.2 931.2 685.8 79.1 90.2 1917.8 1541.6 1305.9 59.9 96.8 1157.3 79.8 402 67.3 498.1 517.3 164.1 4471.9 220.2 943 165.5 1716 1277 103.5 119.7 99 90.9 131.5 93.1 104.2 72.4 810 7254.3 6507.9 579.4 62.1 1147 412.4 362.1 2900.7 70.2 84.2 80.6 470.8 68.7 40.6 73.2 1…
	"Nonresponder" 196.6 105.7 478.9 722.8 171.5 70.2 90.9 1106.3 64.3 711.7 826.2 3477.1 59.1 1048.7 168.5 15738.4 245.4 1018.4 108.6 1216.4 183.3 62.8 228.4 64.3 91.6 1002.9 1545.3 378.4 542.4 72.4 1518 56.2 444.9 158.2 1086.4 575 119.7 4070.6 318.5 838.1 280.1 861 1210.5 3029.3 634.8 64.3 96.8 109.4 147.8 473.7 73.9 558.7 3016.7 8662.2 280.8 70.2 764.9 216.5 654 3470.5 73.2 68.7 56.2 218 81.3 45.8…
	"Nonresponder" 104.9 79.1 114.5 832.9 201 2064.8 251.3 1455.1 59.9 595.7 1843.1 2506.8 2514.2 2140.2 189.2 8331.8 126.4 1778.1 14932.1 1345 207.7 62.1 3970.8 119 74.6 432.3 2100.3 1108.5 68 90.9 1921.5 59.1 859.5 68 954.1 346.6 120.5 10056.7 127.9 175.1 201 918.6 2189.7 546.1 144.8 67.3 79.1 172.2 64.3 64.3 71.7 527.7 8577.9 9429.3 484.1 53.2 782.6 306 319.3 3685.5 70.9 278.6 131.5 193.6 374.7 51…
	"Nonresponder" 201 133 200.3 278.6 317 57.6 999.2 1159.5 61.3 795.2 1274.8 5328.4 1148.5 841 233.5 10078.9 50.3 481.8 51 1127.8 424.9 59.1 1730.8 65.8 87.9 144.8 833.6 77.6 5800.6 74.6 1708.6 54.7 781.9 70.9 1233.4 1106.3 135.2 5321 211.4 366.6 411.6 2259.2 1028 3685.5 127.9 64.3 82.8 373.9 99 5307.7 74.6 537.3 5176.2 7779 285.3 53.2 722 157.4 720.6 4049.1 83.5 87.2 106.4 77.6 196.6 46.6 71.7 102…
	"Responder" 181.1 77.6 100.5 119 172.2 686.6 179.6 1528.3 56.9 674 1238.6 3056.6 1872.7 1466.2 137.5 4854.7 56.9 557.2 56.2 3079.5 167.8 67.3 464.8 67.3 107.2 1493.6 1333.2 1100.4 62.8 83.5 1815.8 11354.4 856.5 67.3 275.7 778.9 110.9 8220.2 186.2 1772.2 182.5 1338.4 963 551.3 561.7 69.5 73.9 133 107.2 62.8 71.7 1009.5 6230.7 7467.1 579.4 57.6 756 650.3 738.3 4981.1 70.2 104.2 67.3 277.9 89.4 44.3…
	"Nonresponder" 147.8 68.7 153.7 266.8 149.3 468.5 93.9 2340.5 61.3 852.1 1304.4 2472.1 1482.5 8627.4 201.8 6862.6 60.6 1222.4 48.8 1069.4 293.4 63.6 437.5 76.1 113.1 2368.6 2191.2 96.1 721.3 88.7 530.6 54.7 954.1 90.2 351 554.3 106.4 4993.6 176.6 3983.4 264.6 1345 770.1 776.7 104.9 184.8 70.2 193.6 85.7 65 70.9 398.3 6276.6 6379.3 507.7 62.1 896.4 217.3 709.5 2842.3 70.9 83.5 82 393.2 158.2 50.3 …
	"Nonresponder" 96.8 87.9 116.8 739.8 141.2 1370.2 93.1 1308.1 67.3 956.3 1419.7 2027.9 1638.4 1686.5 196.6 5721.6 53.9 1843.1 12804.4 759 272.7 62.8 1116.7 85 82 1110 1721.9 2059.7 708.7 59.9 1434.5 59.9 643.7 119.7 366.6 456.7 124.9 9133.7 195.8 200.3 232.1 1330.3 507 794.5 138.9 98.3 83.5 294.9 204 57.6 74.6 636.3 8443.4 10548.2 1492.1 59.1 832.1 1155.8 562.4 1988.7 65.8 78.3 70.9 546.1 133.8 5…
	"Nonresponder" 180.3 103.5 245.4 330.3 162.6 4339.6 93.9 1091.5 53.9 982.9 2692.3 2639.1 55.4 1667.2 184.8 12572.4 93.1 771.5 41.4 2056.7 177.4 54.7 464.8 99.8 115.3 529.9 2854.1 592 62.1 59.1 1602.2 56.2 320 65 253.5 317.8 116.8 9745.6 147.1 243.9 349.6 2532.7 1950.3 578.7 109.4 85.7 78.3 344.4 91.6 12048.4 73.9 560.2 8893.5 11505.2 320.7 56.2 553.5 138.9 566.1 5721.6 66.5 71.7 86.5 237.2 83.5 5…
	"Nonresponder" 207.7 460.4 124.9 52.5 223.2 620 80.6 1594.1 80.6 1048.7 2957.6 2316.9 1186.1 1943.6 184 5221.2 56.2 747.9 435.3 2122.5 186.2 58.4 399.1 86.5 109.4 256.4 3123.9 1127.8 62.8 64.3 1813.6 54.7 831.4 72.4 722.8 242.4 246.8 7006.7 119.7 1060.5 347.3 2404.8 1889 1246.7 75.4 120.5 74.6 132.3 167.8 63.6 73.9 575.7 7230.7 11174.1 769.3 63.6 1050.2 587.5 1042.8 3236.9 92.4 177.4 76.1 452.3 1…
	"Responder" 98.3 113.1 140.4 846.9 243.9 544.7 58.4 1764.8 59.1 383.6 816.6 2450.6 1548.3 1209.8 181.1 7352.6 62.8 1356.1 21086.7 1085.6 300 59.1 14462.8 93.9 113.8 1515.7 1900.8 1694.6 55.4 66.5 1177.3 2837.9 1014.7 69.5 399.8 232.8 127.9 12536.9 140.4 926.7 384.3 1481 1498.8 1047.2 2938.4 165.5 76.9 401.3 189.2 68.7 76.1 1222.4 9658.4 10839.3 407.9 53.9 589 632.6 628.9 2232.6 65 161.1 119 387.3…
	"Responder" 173.7 127.1 143.4 474.5 187 2754.4 71.7 2288 65 855.1 889.1 2809 2313.9 3297.5 178.1 5307.7 65 1943.6 3341.9 3248 181.8 62.1 152.2 93.1 138.2 1516.5 3132 979.2 67.3 109.4 1265.2 73.2 290.4 68 643.7 513.6 249.1 9766.3 207.7 463.4 330.3 1693.1 881.7 1234.2 140.4 67.3 65 113.1 154.5 70.9 71.7 858.8 8731.6 9789.2 271.2 51 665.9 312.6 847.7 4330 80.6 107.2 124.9 615.6 84.2 49.5 158.2 99.8 …
	"Responder" 216.5 103.5 118.2 189.9 151.5 266.8 78.3 1576.3 59.9 926.7 1124.8 1503.2 1898.6 1302.9 243.1 8039.2 173.7 1390.1 3803 1686.5 325.2 62.8 221 76.9 94.6 651.8 1434.5 1040.6 56.9 76.9 2091.5 51 1430.8 73.9 430.9 747.2 172.9 11294.6 192.9 1176.5 220.2 4610.1 1665.8 1420.4 2842.3 61.3 90.9 252.7 90.2 68 72.4 1387.9 7193.7 7599.4 814.4 57.6 2754.4 138.9 991.8 2910.3 80.6 96.1 108.6 256.4 95.…
	"Responder" 130.8 81.3 91.6 275.7 164.1 928.2 91.6 1096.7 63.6 502.5 1254.9 2234.1 1152.9 2406.3 154.5 7241.7 57.6 1076 3653.8 1016.2 240.9 55.4 1424.8 95.3 86.5 1129.2 1606.6 582.4 76.9 79.8 1860.9 56.9 2687.8 85.7 524.7 441.2 165.5 8253.5 167 382.1 231.3 2595.5 461.9 640 149.3 68 85.7 197.3 150.8 60.6 76.1 954.1 10444.7 9967.3 619.3 67.3 851.4 728.7 644.4 2564.4 86.5 90.9 71.7 286.7 119.7 53.2 …
	"Nonresponder" 198.8 433.8 127.1 348.1 152.2 399.1 76.1 2161.7 306.7 520.3 939.3 1997.6 1414.5 1747.1 176.6 6830.1 58.4 1280 55.4 1585.2 263.8 59.1 368 79.8 269 477.4 2325 3211.8 159.6 168.5 989.6 59.1 631.9 64.3 296.4 430.9 249.1 5905.6 281.6 1149.9 223.2 1778.8 694.7 479.6 468.5 97.6 82.8 70.9 173.7 74.6 64.3 662.2 11034.4 11115.7 1514.3 59.9 703.6 249.8 512.1 3123.9 145.6 83.5 124.9 750.9 103.…
	"Nonresponder" 110.9 79.8 104.2 335.5 181.1 2813.5 81.3 1395.3 63.6 939.3 1897.1 2372.3 1451.5 2912.5 158.9 5431.9 63.6 415.3 27091.3 1353.9 209.9 61.3 2993.8 82 76.9 2100.3 1637.7 977 71.7 82.8 1533.5 54.7 1082.7 62.8 426.4 580.9 147.1 5825 215.1 388 236.5 2097.4 1755.9 1122.6 575 137.5 82 201.8 120.5 64.3 68.7 618.6 9681.3 15038.5 640.7 70.9 856.5 1461.8 804.1 3452 67.3 116 77.6 509.9 64.3 48.8…
	"Responder" 159.6 68.7 141.2 233.5 311.9 3004.2 140.4 1767 56.9 482.6 727.2 1750 3108.4 3426.1 187 5214.6 59.1 1083.4 4735 1990.9 202.5 61.3 2010.2 77.6 91.6 462.6 1710.9 1123.3 62.1 113.1 929 274.9 339.2 81.3 286 458.2 130.8 7906.9 427.2 1016.9 286.7 1354.6 1302.2 252 289.7 79.8 82 370.3 110.1 66.5 75.4 336.3 8696.9 9573.4 1184.7 58.4 932.7 414.6 493.7 2673.8 80.6 73.9 85 1014.7 95.3 48 762.7 96…
	"Responder" 111.6 84.2 181.1 453.8 187.7 2041.2 125.6 1007.3 60.6 1816.5 1721.2 1893.4 1372.4 1098.9 820.3 6007.6 51.7 508.5 215.8 1415.2 169.2 56.2 184 100.5 127.9 58.4 1576.3 2645.7 115.3 62.8 732.4 57.6 1076.8 73.9 496.6 473.7 300 11203.7 340 665.1 201.8 1686.5 568.3 1008 96.1 59.9 83.5 605.3 193.6 65 70.2 407.9 9429.3 9921.5 1066.4 53.2 526.9 396.1 473.7 2263.6 67.3 66.5 78.3 222.4 72.4 45.8 …
	"Nonresponder" 107.9 121.9 150 667.3 171.5 62.8 297.1 1166.9 56.2 554.3 759 2170.5 2363.4 2138.7 129.3 4685.4 821.8 889.8 64.3 1237.9 215.8 141.2 56.9 56.9 207.7 447.9 2817.9 3082.5 60.6 70.2 645.9 58.4 475.9 64.3 467.1 382.1 87.9 4567.9 257.2 706.5 706.5 1355.4 1376.8 320 92.4 121.9 70.9 206.2 76.9 68.7 64.3 471.5 6609.1 3795.7 373.2 56.9 665.9 153 487.8 3326.4 73.2 70.2 65 916.4 79.8 51.7 73.2 …
	"Responder" 226.9 80.6 88.7 151.5 214.3 4441.6 101.2 1632.5 58.4 572.7 2228.2 2996.8 1435.9 1743.4 132.3 4297.5 53.2 447.9 107.9 1501.7 296.4 52.5 448.6 67.3 99 3011.5 1764.8 2745.5 65 79.1 762.7 280.8 710.9 78.3 535.1 355.5 215.8 3667.8 141.2 415.3 473.7 818.8 550.6 601.6 977 122.7 89.4 172.2 205.5 60.6 73.2 364.3 10470.6 9945.1 683.6 51 524.7 714.6 612.7 4015.9 68.7 128.6 63.6 654 136 50.3 76.9…
	"Nonresponder" 175.9 78.3 129.3 479.6 218 980 144.8 774.5 57.6 514.4 2038.2 3359.6 1013.2 1915.6 147.8 3300.5 51.7 875.7 6940.2 1702.7 196.6 56.2 3001.9 77.6 76.1 3411.4 2508.3 2281.4 71.7 62.1 880.2 136.7 562.4 70.9 299.3 210.6 101.2 12015.1 128.6 279.4 259.4 1879.4 975.5 942.3 341.4 136 121.2 225.4 170.7 68 68.7 492.2 9617 9921.5 362.9 678.4 1463.3 308.9 688.8 2766.9 84.2 96.8 71.7 427.9 79.1 4…
	"Nonresponder" 113.1 80.6 170.7 1130.7 192.1 62.1 121.2 1447.8 73.2 575 2134.3 2281.4 61.3 1276.3 171.5 11384 56.9 11034.4 52.5 619.3 151.5 61.3 90.2 65 73.2 872.1 875.7 121.2 588.3 63.6 1384.9 59.1 691 133.8 1434.5 565.4 69.5 2359.7 259.4 1807.7 253.5 3420.2 1609.6 10598.4 107.9 66.5 90.2 589.7 166.3 66.5 70.9 648.1 3978.9 11916.8 421.2 51.7 1127.8 188.5 770.1 3685.5 69.5 79.8 62.8 79.1 100.5 53…
	"Nonresponder" 135.2 87.2 240.9 223.9 192.1 78.3 111.6 796.7 59.9 424.2 2999 3326.4 2318.3 1776.6 180.3 9573.4 825.5 2101.1 56.9 1947.3 247.6 57.6 514.4 65.8 87.2 934.1 2560.7 1102.6 64.3 56.9 1193.5 63.6 605.3 61.3 882.4 2912.5 110.1 8594.2 105.7 258.7 282.3 3323.4 946.7 677.7 100.5 144.1 76.9 228.4 70.2 59.9 70.2 519.5 7442 8396.1 692.5 64.3 558.7 104.2 727.2 3162.3 80.6 84.2 65 214.3 336.3 51.…
	"Responder" 120.5 173.7 141.2 894.2 433.8 743.5 85.7 2056 65.8 418.3 489.2 2432.9 1081.2 1334.7 185.5 5629.9 58.4 971.1 46589.9 770.8 164.8 63.6 568.3 117.5 312.6 846.2 2323.5 708.7 96.8 182.5 1425.6 60.6 1246 73.9 475.2 2416.6 148.5 9285.2 481.8 1476.6 226.1 2066.3 996.2 350.3 372.5 75.4 65.8 85 121.9 61.3 70.9 730.9 7480.4 10395.2 844.7 51 416.1 254.2 328.1 2469.8 86.5 142.6 141.9 266.1 82 50.3…
	"Nonresponder" 156.7 81.3 101.2 383.6 225.4 2529 102.7 1276.3 62.8 1182.4 2603.6 2288 1668 1987.2 97.6 5431.9 80.6 939.3 2480.9 2595.5 242.4 62.1 2993.8 70.2 87.9 612.7 2142.4 4007 62.1 127.1 2077.4 52.5 992.5 79.1 369.5 933.4 161.1 8526.9 198.1 364.3 236.5 2273.3 1526.8 881.7 104.2 57.6 81.3 123.4 209.1 68 73.9 1282.2 6983.8 11174.1 761.9 51.7 644.4 864.7 708 3408.4 74.6 79.1 84.2 250.5 65.8 46.…
	"Nonresponder" 196.6 93.1 138.9 235 354 82.8 134.5 2898.5 58.4 950.4 1237.1 2633.2 1954 3868.1 232.8 9326.5 487.8 299.3 6518.2 1513.5 307.4 59.1 1275.6 91.6 117.5 56.2 1721.2 162.6 60.6 88.7 2001.3 63.6 900.1 80.6 797.4 424.9 298.6 5369 212.8 558.7 359.2 1217.9 1968.8 566.1 90.2 71.7 110.9 235 139.7 64.3 75.4 300 7612.7 10347.1 742 61.3 896.4 196.6 493.7 1641.4 116 133 136 464.8 201.8 52.5 116 13…
	"Responder" 184 79.8 113.8 266.1 219.5 786.3 126.4 1695.3 61.3 993.3 1428.5 2705.6 1506.1 1993.9 228.4 6157.6 473.7 284.5 933.4 1410.1 279.4 65 3054.4 70.2 81.3 974.8 1423.4 122.7 65 101.2 1257.1 54.7 1157.3 92.4 444.2 188.5 266.1 4791.1 130.1 502.5 209.1 1796.6 2475 834.4 87.2 60.6 77.6 171.5 175.1 63.6 71.7 544.7 6507.9 10495.7 1113 59.9 1271.9 297.8 515.8 2752.1 73.9 143.4 130.1 265.3 87.2 47.…
	"Responder" 122.7 86.5 220.2 101.2 131.5 1186.9 111.6 860.2 60.6 845.4 4113.4 2537.8 1871.2 4279.7 254.2 6149.5 68 257.9 3639.7 1430.8 249.8 55.4 961.5 68.7 90.9 2148.4 1276.3 96.1 85 102 1396 52.5 361.4 77.6 303.7 548.4 191.4 9171.3 208.4 274.2 204 3157.1 817.4 2191.2 85 99 78.3 172.9 162.6 1637.7 68.7 527.7 8610.4 8838 980 56.2 937.1 145.6 931.2 3347.8 86.5 206.9 102 438.2 201.8 48 79.1 74.6 16…
	"Responder" 167 96.1 129.3 158.2 231.3 4306.3 70.2 3164.5 64.3 951.1 671.8 4785.2 3092.8 3049.2 460.4 4436.4 86.5 3477.1 7429.5 2745.5 194.4 53.2 1039.8 66.5 135.2 1687.9 2217.1 249.1 59.9 143.4 1025 10444.7 911.2 82.8 409.4 374.7 204 7442 278.6 835.8 138.2 2307.2 945.2 311.1 1435.2 65.8 74.6 99 90.9 65.8 68 826.2 10812.7 11692.2 658.5 61.3 646.7 634.1 137.5 3541.4 91.6 73.9 170.7 494.4 135.2 46.…
	"Responder" 130.8 73.2 124.9 197.3 227.6 609.7 59.1 2271.8 82 1075.3 897.2 1006.6 1608.1 980 513.6 3959 60.6 4696.5 7764.2 1531.3 197.3 83.5 199.5 68.7 115.3 5403.8 1989.5 4944.1 61.3 78.3 1695.3 3004.2 832.1 57.6 382.8 378.4 307.4 5041.7 97.6 891.3 158.9 2766.9 1030.9 229.1 971.1 79.8 72.4 153.7 76.1 61.3 66.5 1392.3 16051.7 4872.4 485.5 62.1 458.9 602.3 149.3 3852.6 68.7 87.2 87.2 770.8 214.3 5…
	"Responder" 239.4 78.3 322.2 315.6 246.1 2161.7 127.1 1271.1 61.3 1016.2 1052.4 3211.8 2503.1 1292.6 116 4284.1 66.5 280.1 52.5 1747.8 205.5 59.9 283 66.5 201 1625.1 1727.8 1131.5 76.9 94.6 1422.6 68 456 78.3 450.8 508.5 198.1 15797.5 153.7 633.3 239.4 1529.1 716.1 620 1761.8 73.2 76.1 142.6 282.3 62.1 68.7 498.8 9573.4 7278.7 393.9 57.6 940 648.9 735.3 2686.4 72.4 87.2 116.8 721.3 128.6 49.5 92.…
	"Nonresponder" 176.6 68 218.8 444.9 198.8 103.5 481.1 1112.2 57.6 380.6 1931.1 4552.4 72.4 979.2 227.6 10056.7 55.4 477.4 56.2 1381.2 231.3 56.9 1137.4 66.5 85.7 69.5 1005.1 96.8 87.9 110.1 2221.5 61.3 507 85.7 2922.1 501.1 118.2 3908 294.1 875.7 379.1 1774.4 1407.9 1590.4 149.3 72.4 82.8 348.1 126.4 744.2 71.7 432.3 6408.9 9832.8 341.4 68 746.4 288.2 596.4 3359.6 75.4 80.6 83.5 99 98.3 51 104.9 …
	"Responder" 237.2 76.1 102 253.5 167 2114.4 113.8 1353.2 58.4 299.3 2119.5 2991.6 1316.9 2311.7 110.1 5227.9 54.7 863.9 48 1088.6 289.7 62.8 1871.2 66.5 136 1813.6 2320.6 2840.1 90.2 70.9 1567.5 17607.4 1591.9 99.8 393.2 582.4 115.3 12246.4 216.5 579.4 129.3 2228.2 495.9 433.1 1037.6 130.8 75.4 149.3 263.8 68 64.3 709.5 13979.5 10033.8 768.6 72.4 879.4 1219.4 458.2 5454 79.1 76.9 104.9 418.3 119.…
	"Responder" 270.5 87.2 182.5 201 198.8 56.9 79.8 1822.4 64.3 1190.6 1681.3 4791.1 2270.3 3217 362.1 7266.1 190.7 1748.5 4785.2 1631 289.7 59.9 626.7 89.4 134.5 261.6 3689.2 2342 303.7 62.8 1285.2 52.5 207.7 81.3 422 593.4 131.5 6267.7 200.3 1595.6 278.6 2457.3 1161 169.2 211.4 78.3 90.9 188.5 94.6 61.3 72.4 1156.6 9789.2 11146 212.1 53.9 926.7 215.1 855.1 3276.9 65.8 129.3 62.1 719.8 640 48.8 64.…
	"Nonresponder" 159.6 84.2 153.7 521.8 172.9 70.2 111.6 1222.4 59.1 538.8 1212 3315.3 65 1203.9 214.3 5881.2 68.7 591.2 57.6 1036.9 245.4 61.3 298.6 67.3 83.5 525.4 909.7 1192.1 63.6 68 1639.2 55.4 468.5 93.9 403.5 1488.4 173.7 2343.5 246.8 654.8 221 2108.4 1937.7 1386.4 103.5 157.4 98.3 228.4 263.1 62.8 70.2 643.7 3154.2 11445.3 553.5 53.9 1139.6 161.1 645.2 5221.2 70.9 85 71.7 1200.9 79.8 60.6 7…
	"Responder" 178.8 71.7 88.7 144.1 280.8 739.8 70.9 2786.9 60.6 999.2 2845.3 2517.9 957.8 1520.2 224.7 5162.9 53.9 3126.8 9306.6 2328.7 184.8 99.8 920.8 70.2 98.3 658.5 2747.7 5873.1 61.3 99.8 1366.5 1467.7 1199.4 62.8 466.3 334.8 592 7254.3 202.5 532.8 211.4 1883 963 718.3 78.3 106.4 71.7 178.1 85 57.6 73.2 897.9 8820.3 7806.4 176.6 65.8 558 640 470 2560.7 86.5 327.4 70.2 997.7 73.9 50.3 5369 87.…
	"Responder" 118.2 74.6 143.4 181.8 181.8 950.4 96.8 1603 65 960 1218.7 3506 1544.6 2965 144.1 5066.8 55.4 1496.5 13979.5 1977.6 204 59.9 3489.7 179.6 66.5 1871.2 1789.9 2480.9 64.3 79.1 1498.8 54.7 521 59.9 484.1 391.7 239.4 12463.7 266.8 340 241.7 1720.5 1764.8 818.1 747.9 110.9 87.9 240.9 532.8 59.9 73.2 584.6 9766.3 17930.3 682.9 57.6 958.5 1737.5 708 2154.3 73.2 90.9 97.6 480.4 104.9 49.5 68 …
	"Responder" 125.6 65.8 104.9 141.9 323 3845.2 85.7 2403.3 59.1 702.1 555 1469.9 1955.5 3347.8 176.6 4274.5 56.9 3548.1 17298.4 1263.7 187.7 60.6 7454.6 97.6 113.8 2152.8 3175.6 5410.4 62.8 122.7 1198 53.2 1755.2 79.8 314.8 223.9 103.5 5195.4 155.9 337 246.1 2100.3 506.2 243.1 275.7 76.9 86.5 125.6 124.2 64.3 69.5 1158.1 8268.3 10572.5 904.6 53.2 642.2 312.6 658.5 1983.6 64.3 82.8 77.6 317 161.1 5…
	"Nonresponder" 122.7 117.5 157.4 167 187 2771.4 91.6 1405.6 62.8 992.5 1320.6 2938.4 3121.7 5446.6 344.4 4625.6 68 249.8 51 2073.7 317.8 64.3 648.9 64.3 68 2188.3 2551.1 1220.9 65 162.6 893.5 3442.4 1852 78.3 1013.2 451.5 100.5 371.7 133 1007.3 184.8 1803.2 1164 338.5 1536.4 71.7 91.6 106.4 95.3 61.3 71.7 957 7467.1 8099.8 634.8 64.3 547.6 227.6 513.6 2977.5 90.9 111.6 305.2 464.1 118.2 42.9 90.9…
	"Nonresponder" 56.9 66.5 118.2 444.2 164.8 989.6 95.3 2189.7 58.4 518.1 482.6 1736 1867.5 2059.7 212.1 2204.5 48.8 807 17607.4 2330.2 254.2 62.8 362.9 76.9 273.4 509.2 1337.6 1181 60.6 218.8 726.5 67.3 335.5 63.6 612.7 367.3 211.4 2955.4 121.2 590.5 331.8 1413 691.7 191.4 91.6 59.9 70.9 177.4 243.1 63.6 70.2 599.4 6712.6 11034.4 223.2 56.9 362.9 291.9 110.1 2201.6 90.2 85.7 214.3 240.2 74.6 47.3 …
	"Responder" 119.7 132.3 190.7 799.6 196.6 78.3 198.1 1069.4 62.8 622.3 1087.1 1285.9 1837.2 5111.1 219.5 2677.5 68.7 336.3 9530.5 826.2 455.2 63.6 583.1 73.2 119 1311.8 1520.2 116 614.9 74.6 1088.6 54.7 782.6 68.7 1517.2 196.6 121.9 5188.7 405 1028.7 293.4 3317.5 1443.3 1408.6 104.2 60.6 82.8 250.5 194.4 71.7 74.6 586.8 9265.9 10705.6 567.6 54.7 809.2 481.8 736.8 2601.4 174.4 67.3 140.4 270.5 168…
	"Responder" 130.8 73.9 125.6 104.2 170.7 2056 161.1 1248.2 60.6 775.2 785.6 2448.4 3577.6 1984.3 216.5 5519.1 56.9 5301.1 17225.3 1195.7 181.8 65.8 1753 78.3 138.9 1215.7 2432.9 1965.1 63.6 113.1 1350.2 10572.5 1393.1 65.8 251.3 518.1 184 5397.1 181.8 576.4 322.2 2212.7 635.6 331.1 3344.8 104.2 84.2 138.2 109.4 67.3 68 1008.8 9617 8801.8 693.2 53.9 759.7 963 99 4456.3 84.2 104.2 127.9 731.6 165.5…
	"Responder" 162.6 82 135.2 283.8 210.6 753.8 64.3 1451.5 90.9 601.6 3300.5 1566.7 2512 2072.2 224.7 6034.2 62.1 1045.7 4944.1 1203.1 209.9 188.5 125.6 70.9 88.7 2026.4 1656.9 1912.6 62.1 178.1 925.3 59.1 956.3 64.3 887.6 365.1 94.6 8347.3 86.5 835.1 121.9 2385.6 1249 1011 169.2 61.3 79.8 241.7 104.2 62.1 66.5 949.7 7994.8 6712.6 668.8 51.7 1634 685.1 832.1 1852 86.5 133 80.6 317.8 138.2 51 133.8 …
	"Responder" 347.3 62.8 200.3 711.7 246.1 1911.9 85 1198.7 70.9 730.2 1286.6 4202.1 1624.4 1237.9 481.8 5362.4 72.4 2822.4 1928.9 1535.7 270.5 62.8 298.6 117.5 82.8 144.1 3829.6 3059.6 68.7 147.8 1089.3 54.7 311.9 60.6 982.2 512.1 1050.9 5526.5 207.7 534.3 362.1 2201.6 1119.6 272.7 87.9 94.6 90.2 106.4 86.5 63.6 76.9 772.3 12426 7626.8 181.8 57.6 1087.1 172.2 647.4 3602 71.7 150.8 76.9 909 62.1 45…
	"Nonresponder" 321.5 76.9 121.9 447.9 317 1682.8 141.9 1498 68 1105.6 1243.8 3845.2 2854.1 3799.3 276.4 7792.3 71.7 1461.8 2955.4 2979.8 245.4 61.3 303.7 72.4 134.5 1725.6 2200.1 3270.9 63.6 262.4 1154.4 58.4 548.4 74.6 254.2 385.8 238 6797.6 167.8 629.7 223.9 2387.1 873.5 505.5 277.1 79.1 73.9 130.1 219.5 60.6 74.6 475.2 9469.9 14986.8 438.2 57.6 541.7 1387.2 533.6 5519.1 75.4 76.1 147.8 645.2 1…
	"Responder" 150 105.7 168.5 195.8 150.8 4774.1 75.4 844 53.9 1337.6 873.5 1824.7 1690.2 2296.2 124.9 7750.9 155.9 447.9 51 2049.3 290.4 72.4 3024.1 136.7 89.4 1174.3 2401.1 267.5 98.3 96.1 1807.7 58.4 816.6 72.4 1060.5 393.2 150.8 5981.7 159.6 206.9 143.4 2299.1 1044.2 441.2 783.4 80.6 79.1 124.2 73.9 2363.4 64.3 572 9702.7 6313.5 356.2 55.4 448.6 213.6 810 3978.9 70.9 104.2 117.5 539.5 809.2 52.…
	"Responder" 167.8 83.5 140.4 261.6 157.4 9133.7 76.9 1244.5 63.6 837.3 1463.3 2701.2 1542.4 1531.3 159.6 9020.6 57.6 673.3 120.5 1045 314.1 59.1 897.2 119 85 605.3 2201.6 1041.3 57.6 60.6 1611.1 53.2 622.3 68 515.1 253.5 144.8 9490.6 150 539.5 169.2 2854.1 1824.7 787.8 82 76.1 69.5 182.5 103.5 7545.5 73.2 798.2 8347.3 8379.9 672.5 54.7 926.7 159.6 677.7 4696.5 68 107.2 84.2 374.7 235 50.3 76.9 12…
	"Responder" 111.6 83.5 147.8 177.4 179.6 7454.6 58.4 1283.7 76.9 647.4 1718.2 2430.7 950.4 1393.8 150 7230.7 55.4 492.9 229.8 985.1 376.2 53.9 2248.1 239.4 79.1 214.3 1634 1348 90.2 65.8 1634.7 58.4 406.5 65 515.8 463.4 138.9 11233.2 205.5 208.4 343.6 2288 3162.3 624.5 82.8 51.7 70.2 277.9 95.3 9811.3 73.9 707.3 7532.2 10523 594.2 63.6 967.4 273.4 728.7 4392.8 69.5 155.9 79.8 592.7 274.2 48.8 325…
	"Responder" 205.5 103.5 215.8 377.6 185.5 2425.5 59.1 909.7 56.9 568.3 3366.3 2249.6 1851.3 1541.6 150.8 8205.4 963.7 461.9 60.6 1665.8 179.6 67.3 836.6 75.4 123.4 317.8 1897.1 761.2 60.6 62.1 1600.7 62.8 703.6 53.2 654.8 368.8 109.4 6007.6 122.7 277.9 188.5 2962.8 868.4 435.3 504.8 72.4 62.8 264.6 458.9 68.7 71.7 421.2 7819.7 4588.6 329.6 56.2 948.2 288.2 1073.1 3826 70.2 68.7 110.9 552.1 314.1 …
	"Nonresponder" 198.8 124.2 158.2 409.4 166.3 829.9 130.8 948.2 67.3 1379 1423.4 2755.8 1110.8 2284.3 192.1 10078.9 221 1348.7 55.4 1120.4 253.5 57.6 4552.4 103.5 81.3 1904.5 1503.9 191.4 255 153 1668 54.7 437.5 61.3 476.7 1182.4 147.1 9469.9 215.1 933.4 263.1 3162.3 1230.5 583.8 920.1 102.7 64.3 133 128.6 59.9 79.8 334 9171.4 5939.6 388.7 53.2 719.8 237.2 612.7 3438.7 79.1 114.5 88.7 122.7 128.6 …
	"Responder" 197.3 74.6 146.3 323 239.4 2249.6 141.9 1409.3 60.6 1362.8 1572.7 3747.6 1518 1217.2 117.5 4007 59.9 929.7 461.9 1348 287.5 62.1 11384 62.1 80.6 1189.1 3803 1328 73.9 71.7 3315.3 56.2 801.1 71.7 428.6 856.5 163.3 9551.9 252.7 350.3 388 2749.9 861 489.2 761.9 72.4 102.7 187 564.6 68 67.3 518.1 13621 7694.8 439 62.1 512.9 529.1 280.8 3236.9 82.8 117.5 104.2 418.3 110.1 52.5 137.5 83.5 2…
	"Nonresponder" 101.2 74.6 150.8 178.1 201.8 1198.7 138.9 1075.3 65 669.6 1222.4 1461.8 2019.8 1951.8 143.4 6313.5 56.9 1472.1 6498.3 3129.8 201 63.6 1433.7 66.5 93.9 448.6 1341.3 1378.3 57.6 71.7 1600.7 55.4 667.3 68.7 634.1 609.7 155.2 4140 309.7 580.9 212.1 2398.1 1226 367.3 1100.4 77.6 107.9 192.9 161.1 64.3 65 582.4 8767.8 10125.4 626 58.4 1235.7 464.1 484.1 3978.9 96.1 70.9 96.1 560.9 74.6 5…
	"Responder" 288.2 73.2 101.2 986.6 183.3 989.6 77.6 1519.4 68 627.4 1178.8 2286.6 1638.4 2004.2 204.7 5956.6 77.6 2665.7 178.8 1770 250.5 59.9 533.6 62.8 256.4 628.9 2764.7 2868.2 57.6 124.9 1930.3 93.1 876.5 86.5 224.7 358.4 113.1 6895.9 170 1127 156.7 3919.1 439.7 329.6 85 59.9 87.2 277.1 135.2 68 72.4 1385.7 11203.7 5274.5 387.3 59.1 519.5 445.6 430.9 3551 70.9 75.4 83.5 330.3 74.6 50.3 79.1 1…
	"Nonresponder" 110.1 89.4 95.3 272 127.1 1642.1 69.5 1858.7 66.5 929.7 2209.7 2077.4 1693.1 2617.6 169.2 5221.2 51 1433.7 15679.2 1391.6 167 57.6 1685 91.6 82 2282.9 1730.1 2211.2 116 78.3 1923.7 77.6 694.7 68 258.7 898.7 130.1 9921.5 220.2 345.9 163.3 2327.2 795.9 746.4 702.1 184 85 229.8 209.9 60.6 74.6 440.5 9133.7 10572.5 419.8 61.3 981.4 812.9 634.8 3265 85 110.9 109.4 325.9 150.8 51 65 93.9…
	"Nonresponder" 107.9 91.6 118.2 649.6 142.6 1412.3 68.7 2027.9 68.7 504.8 2107 2372.3 1008 2448.4 169.2 5439.3 118.2 725 9855.7 1387.9 230.6 68.7 283.8 92.4 178.8 55.4 2166.1 763.4 76.1 138.2 1151.4 52.5 807.8 76.1 758.2 948.9 85 6428.8 293.4 1433.7 192.9 1218.7 1350.2 362.9 78.3 68.7 74.6 255.7 147.8 62.8 71.7 589 5864.9 6342.3 889.1 61.3 642.2 274.9 572 3375.1 76.1 178.8 144.1 225.4 137.5 49.5 …
	"Responder" 79.1 85.7 178.1 349.6 158.2 2701.2 111.6 1173.6 66.5 586.8 1213.5 2760.3 1521.7 2418.8 408.7 7110.9 59.9 1302.2 12882 710.2 219.5 59.9 377.6 73.9 85.7 1500.2 1956.2 2051.5 403.5 68.7 1581.5 56.2 461.9 86.5 497.4 359.9 161.8 5905.6 143.4 743.5 219.5 2016.1 1233.4 362.9 465.6 119.7 84.2 248.3 90.2 70.2 68.7 283.8 10172 11534.8 1189.8 61.3 1368.7 896.4 669.6 2673.8 90.2 102.7 120.5 775.2…
	"Responder" 102 68.7 124.9 606.7 332.6 2138.7 87.2 1328.8 62.8 1926.6 897.2 2175 2824.6 1728.6 307.4 4157.8 56.2 795.2 1564.5 2557 147.1 59.9 957 77.6 149.3 767.9 1373.1 749.4 65 261.6 750.9 84.2 393.9 76.9 368.8 376.2 260.1 4446.7 184 2111.4 257.9 2256.3 927.5 175.9 308.9 110.1 68.7 116.8 255.7 63.6 69.5 695.4 9967.3 14775.4 436.8 54.7 414.6 403.5 608.2 1608.9 71.7 70.9 97.6 937.1 85 48.8 523.2 …
	"Responder" 116 99 172.2 124.9 163.3 710.9 728.7 3405.4 59.1 669.6 980.7 2215.6 2793.5 1603 98.3 6360.8 57.6 946 158.9 1809.1 216.5 529.9 213.6 71.7 131.5 1447.8 1662.1 937.8 64.3 113.8 1342.1 299.3 546.9 70.9 361.4 394.6 101.2 8947.4 261.6 1022.1 179.6 2007.9 1380.5 397.6 98.3 70.9 70.9 198.1 108.6 61.3 70.2 750.1 6712.6 8443.4 1138.8 65.8 3803 461.2 634.1 2344.9 88.7 71.7 107.9 498.8 75.4 48 74…
	"Nonresponder" 104.9 86.5 121.2 324.4 214.3 215.1 330.3 4126.7 60.6 1200.2 759 1476.6 1682.8 1521.7 116.8 5454 166.3 379.9 5504.3 1595.6 157.4 154.5 1045 70.9 164.1 1435.2 1481 416.8 63.6 85.7 1540.1 1480.3 892.7 65 492.2 367.3 101.2 5314.4 294.1 1123.3 128.6 1740.4 1520.2 453.8 114.5 64.3 65 248.3 136 68 81.3 657 7145.7 9573.4 1365 62.8 2094.4 277.1 516.6 3256.9 76.9 72.4 81.3 578.7 84.2 52.5 82…
	"Responder" 124.2 80.6 143.4 1232 220.2 2933.2 125.6 1393.8 65.8 757.5 827 1549 2367.1 1423.4 206.2 2817.9 52.5 1167.7 56.9 2223 156.7 65 750.9 72.4 150 2454.3 2469.8 620.8 59.1 59.1 1926.6 8713.9 762.7 68.7 280.1 1740.4 120.5 7906.9 121.9 1159.5 202.5 1730.8 1104.1 266.8 1331.7 128.6 91.6 154.5 119 56.9 75.4 803.3 8731.6 6640.2 375.4 54.7 693.2 580.1 308.2 5556 65.8 68 68.7 867.6 124.2 53.2 69.5…
	"Responder" 121.2 82 112.3 291.9 333.3 2962.8 60.6 2861.5 57.6 610.4 403.5 3564.3 1300 760.5 175.9 4593.8 53.9 12687.7 3464.6 2102.5 151.5 58.4 799.6 76.9 76.9 1271.9 2013.1 1492.8 60.6 91.6 1023.6 8460.4 727.2 86.5 592 178.1 105.7 18809 164.8 1297.7 125.6 810.7 1134.4 300 4690.6 103.5 80.6 127.1 209.1 63.6 71.7 852.1 9367.9 6507.9 291.2 55.4 472.2 627.4 128.6 14515.3 87.2 103.5 74.6 766.4 133.8 …
	"Responder" 148.5 82.8 127.1 229.1 143.4 531.4 96.8 1430.8 60.6 1417.5 1414.5 2979.8 2438.1 2735.1 260.1 4293 59.1 461.9 156.7 1293.3 269.7 57.6 1558.6 82 120.5 2703.4 3036.7 1889.7 89.4 101.2 2387.1 53.2 3335.2 93.1 679.2 1005.1 194.4 10125.4 224.7 800.4 205.5 2393 951.9 787.1 756.8 56.9 71.7 180.3 109.4 62.8 75.4 999.9 8928.9 17298.4 615.6 60.6 1099.7 206.9 84.2 1959.9 83.5 113.1 90.2 397.6 88.…
	"Nonresponder" 215.8 73.2 144.1 71.7 206.2 105.7 70.2 2344.9 63.6 588.3 5023.2 2304.3 1794.4 5737.1 158.9 6007.6 60.6 2179.4 11725.4 2466.1 252.7 71.7 502.5 119.7 116 852.8 2815.7 3350.8 67.3 150.8 849.9 60.6 1208.3 59.9 371.7 439 235.8 7922.4 249.1 1161 180.3 2328.7 1157.3 900.1 201 61.3 68.7 105.7 172.9 57.6 65.8 1324.3 9967.3 8039.2 736.8 66.5 1490.6 363.6 493.7 2694.5 102.7 109.4 135.2 713.2 …
	"Nonresponder" 153 71.7 110.9 446.4 239.4 1569.7 77.6 1258.6 64.3 758.2 4256.8 2728.5 942.3 2348.6 113.8 2735.1 64.3 1059 343.6 2381.9 287.5 54.7 1783.3 111.6 93.1 855.8 1789.2 3239.2 78.3 58.4 1588.2 80.6 691.7 85 341.4 531.4 142.6 5375.7 201 554.3 298.6 3074.4 839.5 568.3 96.8 236.5 65.8 155.9 127.1 63.6 72.4 699.9 5117.8 14775.4 424.2 57.6 777.5 325.2 596.4 3983.4 71.7 78.3 104.2 494.4 64.3 47…
	"Nonresponder" 124.2 79.8 115.3 240.9 189.2 816.6 138.9 1575.6 59.1 963 1509.1 3021.2 1690.2 2115.8 165.5 2260.7 59.1 1212.7 50.3 1546.8 176.6 58.4 3268 76.9 82.8 1665 2356.8 1132.2 97.6 95.3 1401.2 55.4 628.9 68.7 417.6 433.8 145.6 10102.5 219.5 592 226.9 2122.5 1026.5 425.7 621.5 67.3 74.6 306.7 212.8 67.3 72.4 584.6 12145.9 13666.1 430.9 48.8 967.4 548.4 672.5 2813.5 92.4 93.1 74.6 357 146.3 4…
	"Nonresponder" 146.3 74.6 113.8 367.3 287.5 254.2 141.2 1622.9 62.1 875.7 2861.5 2547.4 1600.7 2645.7 167.8 4387.6 57.6 548.4 10894.8 1513.5 232.1 61.3 981.4 68.7 74.6 669.6 2143.9 5047.6 114.5 59.1 768.6 53.2 353.3 65.8 504.8 311.1 151.5 7906.9 170.7 254.2 277.9 1379 1047.9 1177.3 184.8 317 99.8 291.9 289.7 60.6 70.2 357 6221.9 11203.7 580.9 58.4 892.7 555.7 640 4407.6 85.7 144.1 106.4 951.1 79.…
	"Nonresponder" 93.1 70.9 110.9 174.4 289.7 1263 107.9 977 62.1 530.6 3100.2 2375.2 1940 1989.5 429.4 4487.4 66.5 4126.7 14315.7 1628.8 160.4 55.4 428.6 88.7 136.7 1707.9 2755.8 1745.6 63.6 357.7 1348.7 56.9 812.2 89.4 308.9 589 708.7 2936.2 234.3 482.6 201 1965.1 1409.3 155.2 98.3 64.3 81.3 209.1 374.7 59.1 74.6 558.7 11474.9 8947.4 371 52.5 600.1 458.2 127.1 3930.9 82 134.5 137.5 526.2 241.7 52.…
	"Responder" 222.4 76.1 152.2 204 163.3 2128.4 65.8 2146.9 61.3 476.7 722 4831.8 49.5 2389.3 1507.6 3814.1 53.2 266.1 51.7 1681.3 192.1 59.9 1246.7 116 1780.3 243.1 1731.5 216.5 67.3 462.6 1090.1 58.4 766.4 86.5 2019.8 638.5 103.5 10598.4 368 568.3 269.7 1045.7 1175.8 374.7 88.7 87.9 119.7 116 119.7 61.3 75.4 375.4 7087.3 9658.4 169.2 56.9 847.7 247.6 691.7 2713.7 70.9 311.1 430.1 445.6 202.5 50.3…
	"Responder" 195.8 79.1 114.5 413.1 229.1 4215.4 72.4 2013.1 61.3 1300.7 1566.7 2350.1 1110 1753 99 6830.1 60.6 1423.4 27568 1700.5 293.4 62.1 10572.5 86.5 76.9 2146.9 3095.1 1394.5 215.1 80.6 1899.3 53.2 1920 72.4 428.6 606 135.2 10347.1 139.7 593.4 184 2953.2 1484.7 1141.1 1940 76.1 89.4 248.3 167 64.3 68 644.4 9766.3 11598.3 693.9 58.4 1125.5 446.4 900.1 3248 72.4 141.9 101.2 674.7 159.6 42.9 6…
	"Responder" 103.5 62.8 96.1 101.2 399.1 1080.5 93.1 1144.8 71.7 549.8 1070.1 1676.1 2118.1 2046.4 177.4 6797.6 79.1 2121 2183.8 1904.5 301.5 68.7 2186.8 64.3 97.6 898.7 1463.3 674 71.7 217.3 2177.9 73.9 822.5 68 461.9 742 125.6 7980 112.3 568.3 221 2007.9 1057.6 157.4 1204.6 93.1 88.7 126.4 91.6 65 73.9 726.5 14515.3 10125.4 384.3 51 654.8 444.2 455.2 4610.1 85 136 88.7 487.8 524.7 49.5 2667.9 84…
	"Nonresponder" 119.7 90.9 119.7 207.7 121.9 62.8 68.7 2126.9 51.7 529.9 1644.3 3164.5 100.5 1293.3 189.2 7507.1 424.9 3245.1 256.4 1400.5 206.9 60.6 129.3 54.7 85 246.8 1964.3 195.1 193.6 114.5 853.6 52.5 455.2 96.1 906 838.8 99 2054.5 243.1 1130 164.8 1622.9 571.3 1887.5 132.3 64.3 89.4 371.7 72.4 964.4 73.9 302.3 2333.1 9077.5 291.2 376.9 427.9 187 688.8 2811.3 69.5 79.8 59.9 253.5 72.4 46.6 34…
	"Nonresponder" 155.9 99.8 130.1 360.6 164.1 224.7 191.4 2588.1 70.9 580.9 1894.9 3123.9 1664.3 5897.5 98.3 3332.3 116.8 416.1 397.6 1957.7 302.3 117.5 713.9 90.2 100.5 552.1 1379 216.5 60.6 135.2 1072.3 56.9 431.6 71.7 487 531.4 146.3 5111.1 135.2 574.2 253.5 1659.9 841.8 412.4 75.4 75.4 104.2 201 136 364.3 74.6 487 6819 11414.3 545.4 55.4 2114.4 304.5 555 2755.8 99 77.6 169.2 727.9 73.2 48 64.3 …
	"Nonresponder" 372.5 69.5 148.5 306 202.5 3300.5 82.8 1869 57.6 548.4 2166.1 2534.1 2385.6 1564.5 147.1 6060 65 357 87.9 1041.3 273.4 59.9 665.1 83.5 120.5 863.9 2091.5 2926.6 67.3 82.8 1631.8 77.6 351.8 70.2 441.2 539.5 166.3 3392.9 199.5 787.1 353.3 1359.1 1224.6 637.8 93.9 111.6 75.4 210.6 279.4 65 78.3 343.6 6399.3 10444.7 254.2 62.8 467.1 935.6 487.8 3405.4 79.1 76.1 82.8 682.1 122.7 51 64.3…
	"Responder" 192.9 83.5 147.1 829.2 224.7 1204.6 82.8 1189.1 70.2 1649.5 1098.9 1483.2 1177.3 2508.3 306.7 4808.1 50.3 1571.2 7764.2 1492.8 311.1 137.5 1015.4 87.9 87.2 5998.7 1762.6 1319.9 154.5 70.9 1509.1 97.6 853.6 64.3 574.2 439 153.7 4740.9 127.9 1931.1 169.2 1881.6 1077.5 185.5 407.2 65.8 75.4 89.4 92.4 68.7 68.7 665.1 11757.2 8379.8 285.3 56.2 1233.4 458.2 824 6929.1 74.6 109.4 69.5 852.1 …
	"Responder" 152.2 70.9 113.1 232.8 522.5 1147.7 90.2 1408.6 68 553.5 1619.2 2173.5 2050.1 1567.5 329.6 2989.4 52.5 4261.2 1106.3 1737.5 142.6 128.6 2517.9 71.7 123.4 2872.6 2300.6 2387.1 62.8 153 2381.9 59.9 845.4 77.6 407.2 412.4 178.1 5041.7 225.4 573.5 179.6 3718.1 999.9 183.3 132.3 65.8 75.4 390.9 89.4 67.3 68 934.9 9878.6 10839.3 552.8 59.1 902.4 390.2 415.3 1697.5 68.7 90.9 106.4 829.9 84.2…
	"Nonresponder" 162.6 109.4 108.6 1109.3 229.1 730.9 65 4109 55.4 660 494.4 1885.3 3079.5 3335.2 340.7 5142.9 61.3 4836.9 62.8 2461 165.5 66.5 81.3 72.4 188.5 947.4 2718.1 2627.2 65.8 241.7 925.3 4117.9 1142.5 62.8 479.6 450.8 153.7 13666.1 240.2 2335.3 116.8 2684.2 791.5 686.6 75.4 65.8 78.3 263.8 265.3 61.3 70.2 2155.7 10148.3 6918.1 1307.3 68 865.4 1025.8 577.2 2820.1 94.6 89.4 235.8 333.3 74.6…
	"Responder" 124.9 76.9 206.9 383.6 296.4 2594 238.7 897.2 63.6 445.6 1191.3 2297.6 1781.1 1455.1 86.5 5176.2 56.2 1105.6 51 1291.8 232.1 55.4 1804.7 69.5 157.4 832.9 1403.4 906.8 68.7 53.9 926.7 3704 1490.6 65 593.4 532.1 175.1 8411.6 178.8 1579.3 201 3013.8 843.2 665.9 1798.8 121.9 76.9 253.5 312.6 62.8 79.1 567.6 8767.8 10950.2 978.5 60.6 1333.9 1433.7 403.5 3411.4 75.4 108.6 125.6 473 84.2 53.…
	"Responder" 206.2 73.9 105.7 122.7 534.3 1120.4 85.7 2492 58.4 805.5 1250.4 3186.7 1478.8 2381.9 569.8 3657.5 62.8 8175.1 14829.4 2566.6 136 56.2 1439.6 65.8 102 1221.6 2373.8 572 67.3 118.2 964.4 66.5 747.2 112.3 280.1 717.6 245.4 5439.3 203.2 565.4 175.9 1928.1 539.5 156.7 433.1 62.8 78.3 130.8 117.5 58.4 73.2 761.2 9832.8 8129.3 627.4 54.7 410.2 1639.2 126.4 5111.1 79.1 71.7 110.1 603 100.5 51…
	"Responder" 161.8 64.3 93.9 64.3 252 617.1 198.1 2701.2 58.4 643 2820.1 1662.1 4533.2 1971.7 268.3 5234.5 55.4 4890.2 6149.5 1206.1 262.4 68.7 67.3 85 104.2 53.9 2111.4 1984.3 64.3 351 1072.3 56.9 604.5 65.8 254.2 453 136.7 3818.6 238 620 189.2 2415.1 1509.8 443.4 100.5 63.6 69.5 1009.5 155.9 57.6 68.7 593.4 8205.4 6733.3 1487.7 53.2 878.7 285.3 301.5 2955.4 65.8 87.9 104.9 940.8 81.3 43.6 66.5 8…
	"Responder" 195.1 70.2 102 588.3 138.2 674 70.9 2858.6 60.6 1990.9 1586.7 3496.3 1594.1 1835 201 4620.4 61.3 1350.9 401.3 1852 215.8 290.4 227.6 68.7 89.4 3795.7 4301.9 2218.6 220.2 80.6 1997.6 62.1 1017.6 63.6 425.7 577.9 142.6 9681.3 160.4 1075.3 158.2 2107 776.7 606 141.2 71.7 73.2 167.8 99.8 56.9 68 958.5 9509.8 5188.7 187.7 62.1 677 450.1 532.1 14264.7 68 75.4 84.2 485.5 148.5 44.3 82 142.6 …
	"Responder" 122.7 87.9 223.9 192.1 155.2 402.8 65 1379 69.5 1529.8 768.6 1256.3 545.4 2036.8 465.6 4032.1 489.2 4866.5 88.7 1350.2 235 55.4 1098.2 74.6 85 6157.6 3118.7 1687.2 267.5 61.3 1628.8 53.9 943.7 62.8 1050.9 427.9 181.1 6507.9 161.8 1645.1 177.4 4552.4 651.1 365.8 1546.8 103.5 86.5 226.1 79.8 62.8 71.7 592 6518.2 6487.9 539.5 54.7 929 287.5 839.5 11949.4 76.9 164.1 71.7 951.1 501.1 53.9 …
	"Nonresponder" 150 96.1 172.9 68.7 136 7819.7 75.4 1386.4 68 1715.3 463.4 2421.8 1382 1157.3 189.9 5637.3 190.7 3303.5 54.7 1353.2 194.4 63.6 61.3 487.8 90.9 53.9 2398.1 2302.1 125.6 83.5 1428.5 59.9 696.2 79.8 779.7 1390.9 155.9 7467.1 119.7 1515.7 192.1 2016.1 825.5 215.1 127.9 65 87.9 221 70.2 60.6 69.5 1046.5 8493.7 8039.2 206.2 59.1 968.9 164.1 827.7 7892.1 68 79.1 59.1 455.2 66.5 46.6 68.7 …
	"Nonresponder" 158.2 124.9 177.4 1379.8 246.8 70.2 343.6 1707.9 59.1 373.9 3041.1 6323.1 141.2 1332.5 146.3 10056.7 56.2 1603 50.3 1522.4 258.7 62.8 528.4 63.6 93.1 61.3 1755.2 172.2 495.9 79.1 1338.4 58.4 331.8 87.9 2633.2 658.5 115.3 3751.3 197.3 569.1 252.7 2350.1 1176.5 2523 172.9 61.3 90.2 266.8 136.7 1803.2 79.1 369.5 8024.4 14215.2 413.1 60.6 1189.1 422.7 937.8 5207.9 107.2 86.5 69.5 86.5 …
	"Nonresponder" 206.9 76.1 302.3 230.6 212.8 72.4 940.8 912.7 66.5 1077.5 1853.5 3647.1 1588.9 2022 189.2 5355 55.4 143.4 48 1614.8 167 60.6 161.8 65.8 98.3 390.9 1443.3 70.9 78.3 82 1877.1 58.4 538.8 90.9 888.3 1177.3 141.2 9921.5 170 900.1 312.6 1728.6 1338.4 1292.6 396.9 66.5 76.1 527.7 130.1 551.3 69.5 421.2 5713.4 13280.4 310.4 54.7 801.1 371 561.7 3098 67.3 79.8 109.4 201.8 87.9 52.5 67.3 41…
	"Nonresponder" 178.1 90.2 170.7 2302.1 340.7 188.5 1637.7 1658.4 62.1 291.2 1625.1 6360.8 71.7 1134.4 172.9 4261.2 62.8 3777.2 53.2 909.7 239.4 58.4 239.4 65 73.9 67.3 2108.4 177.4 5054.2 79.8 1869.7 56.9 311.9 107.2 3704 600.1 110.9 2888.9 198.8 1912.6 259.4 2115.8 1679.8 6007.6 116 70.2 90.9 138.2 110.9 1092.3 73.2 603.8 7122 17298.4 376.2 59.9 1069.4 603.8 641.5 4512.5 104.2 88.7 61.3 133 175.…
	"Nonresponder" 158.2 158.9 339.2 288.2 136.7 6578.1 68.7 1566.7 70.2 690.3 1019.1 3098 53.9 1638.4 109.4 8363.6 480.4 1283.7 68 1267.4 195.8 58.4 300.8 73.2 85 413.1 2206 221 116 75.4 1154.4 57.6 640 106.4 1018.4 2653.9 113.1 5072.7 245.4 570.5 185.5 4907.9 1569 1453.7 262.4 156.7 108.6 121.2 82 231.3 82.8 557.2 5504.3 9723.4 453 53.2 651.1 1076 719.1 2591.8 70.2 62.8 59.1 317 111.6 47.3 106.4 12…
	"Nonresponder" 61.3 149.3 183.3 1055.3 194.4 59.1 136.7 1546 65.8 1388.6 2376.7 2840.1 252 2655.3 109.4 4746.8 215.8 789.3 48 1042.8 220.2 58.4 608.2 73.2 83.5 44.3 2381.9 2594 89.4 75.4 2220 53.9 529.1 63.6 552.8 298.6 122.7 6257.4 189.2 2004.2 345.1 1339.1 1858.7 1518.7 92.4 99 96.1 331.1 96.1 68.7 62.8 620.8 6342.3 10978.3 283.8 53.9 476.7 274.9 473.7 1078.2 73.9 70.9 61.3 102.7 94.6 44.3 68.7…
	"Nonresponder" 213.6 113.8 147.8 445.6 225.4 2987.2 74.6 1617.7 67.3 622.3 1959.2 2508.3 2328.7 2225.2 150 4354.4 52.5 1520.2 11757.2 1138.8 229.8 63.6 2000.6 73.2 95.3 1887.5 2135.8 1509.8 62.1 79.8 685.1 7806.4 1018.4 74.6 548.4 822.5 218.8 9702.7 206.9 620.8 281.6 1970.3 693.9 663.6 1239.4 89.4 79.8 162.6 134.5 57.6 70.2 612.7 13796.9 17076.7 764.2 47.3 900.1 913.4 1206.8 3856.3 82 124.9 99 78…
	"Responder" 127.1 65.8 156.7 337 212.1 1227.5 65 2320.6 61.3 388 683.6 1884.5 2135.8 6212.3 139.7 4471.9 84.2 744.2 2673.8 1288.1 161.1 59.9 898.7 76.9 218 2028.6 2245.2 783.4 55.4 106.4 1005.8 9921.5 418.3 62.8 436.8 753.1 168.5 16313.3 340 791.5 152.2 1564.5 730.9 312.6 901.6 73.2 71.7 638.5 153.7 56.9 73.9 534.3 8460.4 12281.9 739.8 45.1 1192.1 626 939.3 5328.4 69.5 77.6 96.1 1493.6 120.5 49.5…
	"Nonresponder" 88.7 68.7 160.4 314.8 165.5 887.6 59.9 1822.4 1194.3 763.4 1427.1 1401.9 1141.8 1523.9 164.1 2450.6 107.2 839.5 111.6 1909.7 204 58.4 1062 68.7 81.3 1489.1 1259.3 400.6 59.1 59.9 1730.1 56.9 2231.1 67.3 524.7 549.8 268.3 5737.1 382.1 780.4 297.8 2427.7 2504.6 747.9 70.9 59.9 94.6 3242.1 86.5 118.2 119.7 559.4 7110.9 7612.7 360.6 61.3 634.1 326.7 339.2 3423.2 73.9 81.3 108.6 461.9 9…
	"Responder" 204.7 367.3 119.7 323.7 530.6 555 65.8 3089.9 203.2 1150.7 2022 3248 1696.1 2416.6 204.7 3353.7 59.1 947.4 61.3 2390.8 205.5 86.5 135.2 68 620 624.5 3868.1 2856.3 125.6 260.1 2031.6 507.7 1271.9 91.6 187 435.3 484.1 9723.4 193.6 1356.9 306.7 2778.7 618.6 235.8 168.5 59.9 70.9 96.1 141.2 68 66.5 2260.7 11661.9 9637.7 379.9 51.7 611.9 635.6 437.5 4696.5 92.4 114.5 189.2 682.1 147.8 45.8…
	"Responder" 172.2 1308.1 210.6 329.6 280.8 1872.7 67.3 2724.8 75.4 614.9 809.2 2415.1 1599.3 7416.9 179.6 5645.4 62.1 306 708 1513.5 262.4 56.9 294.9 62.1 95.3 1284.4 1650.3 1227.5 117.5 74.6 1260 82.8 321.5 65 989.6 752.3 382.8 4763 343.6 1424.1 135.2 1821 906 137.5 136 65.8 68.7 90.9 92.4 69.5 81.3 948.2 6007.6 12212.5 235 68 1151.4 193.6 542.4 3696.6 91.6 70.2 124.9 1164.7 83.5 48 1753 151.5 1…
