# Supplementary material for: Enhancement of TKI sensitivity in lung adenocarcinoma through m6A-dependent translational repression of Wnt signaling by circ-FBXW7
Source: Mol Cancer. 2023 Jul 1;22:103. doi: 10.1186/s12943-023-01811-0 (PMC10314519; doi:10.1186/s12943-023-01811-0)
Supplement: Supplementary file 18 — Additional file 18. [file 12943_2023_1811_MOESM18_ESM.xlsx]

## Sheet: TKI RESPONSE-LET-7
	"cut-off" "True positize rate" "False positive rate"					"clinicalsamplesid" "expression"
	12.935 1 1					51 14.64
	14.035 1 0.956521739130435					1072 14.15
	14.145 0.833333333333333 0.956521739130435					1081 12.94
	14.175 0.833333333333333 0.91304347826087					1085 14.53
	14.215 0.833333333333333 0.826086956521739					1342 14.72
	14.285 0.666666666666667 0.826086956521739					1418 14.8
	14.295 0.666666666666667 0.782608695652174					1421 14.29
	14.315 0.5 0.782608695652174					1424 15.16
	14.365 0.5 0.739130434782609					1426 15.52
	14.375 0.5 0.695652173913043					1438 14.3
	14.405 0.333333333333333 0.695652173913043					1439 16.07
	14.445 0.333333333333333 0.652173913043478					1444 15.73
	14.525 0.333333333333333 0.608695652173913					1447 14.94
	14.635 0.333333333333333 0.565217391304348					1450 16.4
	14.715 0.166666666666667 0.565217391304348					1460 14.32
	14.725 0.166666666666667 0.478260869565217					1487 15.03
	14.795 0.166666666666667 0.434782608695652					1489 14.22
	14.875 0.166666666666667 0.391304347826087					1491 14.88
	14.935 0 0.391304347826087					1500 15.57
	14.945 0 0.347826086956522					1504 14.95
	15.025 0 0.304347826086957					1535 14.37
	15.155 0 0.260869565217391					1542 14.18
	15.515 0 0.217391304347826					1543 14.38
	15.565 0 0.173913043478261					1554 14.73
	15.725 0 0.130434782608696					1577 14.18
	16.065 0 0.0869565217391305					1580 14.04
	16.395 0 0.0434782608695652					1604 14.41
	16.405 0 0					1620 14.45
						1674 14.72

## Sheet: TKI RESPONSE-YTHDF3 (depmap)
	"cut-off" "True positize rate" "False positive rate"							"clinicalsamplesid" "expression"
	428.2 1 1							2 1390.3
	548 0.99290780141844 1							5 2355.2
	605.1 0.99290780141844 0.99290780141844							6 1593.8
	638.1 0.985815602836879 0.99290780141844							7 1557.8
	639.3 0.978723404255319 0.99290780141844							8 1901.6
	658.8 0.971631205673759 0.99290780141844							9 1587.2
	665.7 0.971631205673759 0.985815602836879							10 4323.4
	683.7 0.964539007092199 0.985815602836879							14 1310.8
	686.9 0.957446808510638 0.985815602836879							16 713.2
	713.1 0.950354609929078 0.985815602836879							17 1426.6
	736.9 0.943262411347518 0.985815602836879							18 1465.1
	740 0.936170212765957 0.985815602836879							19 877.9
	757.1 0.936170212765957 0.978723404255319							20 1308.6
	762.2 0.936170212765957 0.971631205673759							23 1116
	779 0.936170212765957 0.964539007092199							24 1025.3
	782.6 0.929078014184397 0.964539007092199							25 818.2
	784.3 0.921985815602837 0.964539007092199							26 1564.8
	786.5 0.914893617021277 0.964539007092199							27 1981.2
	818.1 0.914893617021277 0.957446808510638							28 1638.3
	836.7 0.914893617021277 0.950354609929078							29 1103.7
	848.7 0.914893617021277 0.943262411347518							32 1245.3
	857.8 0.914893617021277 0.936170212765957							34 1746.8
	867.6 0.907801418439716 0.936170212765957							35 1182.5
	877.8 0.900709219858156 0.936170212765957							36 1657.5
	899.9 0.893617021276596 0.936170212765957							41 2031.3
	918 0.893617021276596 0.929078014184397							46 1928.4
	934.8 0.893617021276596 0.921985815602837							47 1200.9
	937.6 0.893617021276596 0.914893617021277							48 2702.2
	941.6 0.886524822695035 0.914893617021277							51 1858.2
	947.8 0.879432624113475 0.914893617021277							52 1655.1
	953.9 0.872340425531915 0.914893617021277							54 1563.9
	955.1 0.865248226950355 0.914893617021277							55 1467.2
	955.9 0.858156028368794 0.914893617021277							57 1639.7
	959 0.851063829787234 0.914893617021277							58 2142
	961.6 0.851063829787234 0.907801418439716							60 1393.9
	964.1 0.851063829787234 0.900709219858156							62 1726.2
	970.3 0.843971631205674 0.900709219858156							65 1939.8
	975.8 0.843971631205674 0.893617021276596							66 934.9
	977.5 0.836879432624113 0.893617021276596							67 1516.4
	982.4 0.836879432624113 0.886524822695036							68 961.7
	988.5 0.829787234042553 0.886524822695036							69 1866.7
	989.5 0.822695035460993 0.886524822695036							71 956
	1022.6 0.815602836879433 0.886524822695036							72 1451.7
	1025.2 0.808510638297872 0.886524822695036							73 1754.4
	1026.4 0.801418439716312 0.886524822695036							76 1239.2
	1029 0.794326241134752 0.886524822695036							78 955.2
	1030.5 0.794326241134752 0.879432624113475							81 970.4
	1043.6 0.794326241134752 0.872340425531915							82 1838.4
	1043.8 0.794326241134752 0.865248226950355							83 658.9
	1054.5 0.794326241134752 0.858156028368794							84 1509.5
	1066.8 0.787234042553192 0.858156028368794							85 1405.4
	1076.1 0.780141843971631 0.858156028368794							86 1043.9
	1076.8 0.773049645390071 0.858156028368794							88 1373.1
	1093.8 0.773049645390071 0.851063829787234							90 1022.7
	1103.6 0.765957446808511 0.851063829787234							92 1633.7
	1115.9 0.765957446808511 0.843971631205674							97 2997.2
	1116.1 0.75886524822695 0.843971631205674							98 1606.5
	1128.2 0.75886524822695 0.836879432624113							99 1407.3
	1128.9 0.75886524822695 0.829787234042553							100 1731.3
	1129.2 0.75886524822695 0.822695035460993							101 1601.1
	1134.7 0.75886524822695 0.815602836879433							103 1921.2
	1142.8 0.75886524822695 0.808510638297872							104 1512.4
	1154.4 0.75177304964539 0.808510638297872							106 1522.7
	1163.5 0.75177304964539 0.801418439716312							108 1142.9
	1182.4 0.75177304964539 0.794326241134752							111 1766.6
	1185.2 0.74468085106383 0.794326241134752							112 2696.6
	1186 0.737588652482269 0.794326241134752							115 1613
	1187.7 0.737588652482269 0.787234042553192							116 1163.6
	1189 0.737588652482269 0.780141843971631							117 1654.4
	1191.3 0.730496453900709 0.780141843971631							118 964.2
	1194.9 0.723404255319149 0.780141843971631							119 1943.1
	1197.7 0.716312056737589 0.780141843971631							120 1592.5
	1198.5 0.716312056737589 0.773049645390071							123 867.7
	1200.8 0.709219858156028 0.773049645390071							124 1647.4
	1206.2 0.702127659574468 0.765957446808511							126 1618.1
	1208.1 0.695035460992908 0.765957446808511							127 1419.2
	1209.4 0.695035460992908 0.75886524822695							128 1583.8
	1227.5 0.687943262411348 0.75886524822695							129 1388.6
	1233.7 0.680851063829787 0.75886524822695							130 638.2
	1234.1 0.673758865248227 0.75886524822695							131 1749.9
	1236.7 0.673758865248227 0.75177304964539							134 2073.9
	1238.9 0.666666666666667 0.75177304964539							135 1376.4
	1239.1 0.659574468085106 0.75177304964539							138 1557.5
	1244.5 0.659574468085106 0.74468085106383							139 1387
	1245.2 0.652482269503546 0.74468085106383							141 857.9
	1248.1 0.652482269503546 0.737588652482269							143 1543.8
	1259.3 0.645390070921986 0.737588652482269							145 1999.3
	1264.7 0.638297872340426 0.737588652482269							146 1759.7
	1274.8 0.624113475177305 0.737588652482269							147 1066.9
	1279.6 0.624113475177305 0.730496453900709							148 1134.8
	1287 0.624113475177305 0.723404255319149							149 1933.8
	1291.5 0.617021276595745 0.723404255319149							151 1128.3
	1301 0.617021276595745 0.716312056737589							152 1639
	1308.5 0.609929078014184 0.716312056737589							153 1029.1
	1310.7 0.602836879432624 0.716312056737589							154 988.6
	1317.5 0.595744680851064 0.716312056737589							155 1129.3
	1325 0.595744680851064 0.709219858156028							156 1604.9
	1327.3 0.595744680851064 0.702127659574468							157 1488.5
	1327.7 0.588652482269504 0.702127659574468							158 1399.9
	1335.1 0.588652482269504 0.695035460992908							159 2139.8
	1335.3 0.581560283687943 0.695035460992908							160 1412.9
	1337.1 0.581560283687943 0.687943262411348							161 1234.2
	1353.6 0.574468085106383 0.687943262411348							162 918.1
	1356.2 0.567375886524823 0.687943262411348							164 1200.9
	1361.1 0.567375886524823 0.680851063829787							166 1485.2
	1366.3 0.567375886524823 0.673758865248227							167 683.8
	1368.2 0.567375886524823 0.666666666666667							170 1647.7
	1369.7 0.560283687943262 0.666666666666667							171 1425.3
	1370.1 0.560283687943262 0.659574468085106							173 1129
	1373 0.560283687943262 0.652482269503546							174 2246
	1376.3 0.553191489361702 0.652482269503546							175 1471.8
	1377.2 0.553191489361702 0.645390070921986							176 1026.5
	1377.7 0.546099290780142 0.645390070921986							177 1779.1
	1379.1 0.539007092198582 0.645390070921986							181 1583.2
	1382.5 0.531914893617021 0.645390070921986							186 1259.4
	1383.7 0.524822695035461 0.645390070921986							187 1325.1
	1386.9 0.524822695035461 0.638297872340426							188 1327.8
	1388.5 0.517730496453901 0.638297872340426							192 1236.8
	1390.2 0.51063829787234 0.631205673758865							193 1206.3
	1393.8 0.50354609929078 0.631205673758865							196 1191.4
	1394.8 0.49645390070922 0.631205673758865							198 1594.5
	1399.8 0.48936170212766 0.631205673758865							199 1186.1
	1405.3 0.48936170212766 0.617021276595745							200 1554.5
	1407.2 0.48936170212766 0.609929078014184							203 1356.3
	1409 0.48936170212766 0.602836879432624							204 1619.4
	1410.8 0.482269503546099 0.602836879432624							208 1453
	1412.8 0.475177304964539 0.602836879432624							209 1818.1
	1416.8 0.468085106382979 0.602836879432624							210 1366.4
	1417.3 0.460992907801418 0.602836879432624							211 1893.7
	1419.1 0.453900709219858 0.602836879432624							217 1383.8
	1425.2 0.453900709219858 0.595744680851064							220 1233.8
	1426.5 0.446808510638298 0.595744680851064							221 2202.9
	1438.7 0.439716312056738 0.595744680851064							222 836.8
	1451.6 0.439716312056738 0.588652482269504							223 1908.6
	1452.9 0.432624113475177 0.588652482269504							226 1933
	1456.4 0.432624113475177 0.581560283687943							227 2078.2
	1457.7 0.425531914893617 0.581560283687943							228 1227.6
	1465 0.418439716312057 0.581560283687943							230 1185.3
	1466 0.411347517730496 0.581560283687943							231 2567.3
	1467.1 0.404255319148936 0.581560283687943							232 1189.1
	1468.2 0.397163120567376 0.581560283687943							233 2478.5
	1471.7 0.390070921985816 0.581560283687943							234 1368.3
	1473.9 0.390070921985816 0.574468085106383							236 1726.2
	1478.2 0.382978723404255 0.574468085106383							237 1287.1
	1485.1 0.375886524822695 0.574468085106383							238 1054.6
	1486.8 0.375886524822695 0.567375886524823							239 665.8
	1488.4 0.375886524822695 0.560283687943262							240 1377.8
	1489.3 0.368794326241135 0.560283687943262							243 1513.8
	1489.5 0.368794326241135 0.553191489361702							245 1668.7
	1502.5 0.368794326241135 0.546099290780142							246 975.9
	1509.4 0.368794326241135 0.539007092198582							247 784.4
	1512.3 0.368794326241135 0.531914893617021							251 1598.2
	1513.7 0.368794326241135 0.517730496453901							255 848.8
	1516.3 0.354609929078014 0.517730496453901							256 1979.7
	1522.6 0.354609929078014 0.51063829787234							257 1239
	1525.2 0.354609929078014 0.50354609929078							258 1620.7
	1532 0.347517730496454 0.50354609929078							260 1598.2
	1533.7 0.340425531914894 0.50354609929078							262 947.9
	1543.7 0.340425531914894 0.49645390070922							263 2340.2
	1554.4 0.333333333333333 0.49645390070922							264 1486.9
	1557.4 0.333333333333333 0.48936170212766							265 1353.7
	1557.7 0.333333333333333 0.482269503546099							266 1568.5
	1558 0.326241134751773 0.482269503546099							268 2427.1
	1560.4 0.319148936170213 0.482269503546099							269 954
	1563.8 0.319148936170213 0.475177304964539							272 2383.3
	1564.7 0.304964539007092 0.475177304964539							274 1197.8
	1565 0.304964539007092 0.468085106382979							275 2356.6
	1568.4 0.297872340425532 0.468085106382979							278 428.3
	1571.4 0.290780141843972 0.468085106382979							280 639.4
	1583.1 0.290780141843972 0.460992907801418							283 1502.6
	1583.7 0.290780141843972 0.446808510638298							285 1640.7
	1587.1 0.283687943262411 0.446808510638298							287 1116.2
	1592.4 0.276595744680851 0.446808510638298							288 737
	1593.7 0.269503546099291 0.446808510638298							290 959.1
	1594.4 0.269503546099291 0.439716312056738							291 1370.2
	1598.1 0.26241134751773 0.439716312056738							292 1563.9
	1601 0.26241134751773 0.425531914893617							293 1639
	1604.8 0.25531914893617 0.425531914893617							294 786.6
	1605.1 0.25531914893617 0.418439716312057							295 2271.5
	1606.4 0.24822695035461 0.418439716312057							296 1417.4
	1609.3 0.24822695035461 0.411347517730496							297 1926.6
	1612.9 0.24113475177305 0.411347517730496							299 779.1
	1618 0.234042553191489 0.411347517730496							301 1335.2
	1619.3 0.234042553191489 0.404255319148936							302 1382.6
	1620.6 0.234042553191489 0.397163120567376							303 2002.8
	1621.3 0.234042553191489 0.390070921985816							304 977.6
	1633.6 0.234042553191489 0.382978723404255							305 1317.6
	1638.2 0.226950354609929 0.382978723404255							306 1621.4
	1638.9 0.219858156028369 0.382978723404255							307 1456.5
	1639.6 0.205673758865248 0.382978723404255							311 2456.9
	1640.6 0.198581560283688 0.382978723404255							313 1279.7
	1643.6 0.198581560283688 0.375886524822695							314 1248.2
	1647.3 0.198581560283688 0.368794326241135							316 1244.6
	1647.6 0.191489361702128 0.368794326241135							317 1291.6
	1650.4 0.191489361702128 0.361702127659574							318 2606.5
	1654.3 0.191489361702128 0.354609929078014							319 937.7
	1655 0.191489361702128 0.347517730496454							323 2014.1
	1657.4 0.184397163120567 0.347517730496454							324 548.1
	1664.9 0.184397163120567 0.340425531914894							326 1264.8
	1668.6 0.177304964539007 0.340425531914894							327 1198.6
	1690.8 0.177304964539007 0.333333333333333							328 762.3
	1724.6 0.177304964539007 0.326241134751773							330 2223.4
	1726.1 0.177304964539007 0.319148936170213							333 1379.2
	1731.2 0.170212765957447 0.312056737588652							334 1533.8
	1740.1 0.170212765957447 0.304964539007092							336 1369.8
	1746.7 0.163120567375887 0.304964539007092							337 1565.1
	1749.8 0.156028368794326 0.304964539007092							338 1399.9
	1754.3 0.156028368794326 0.297872340425532							339 1208.2
	1759.6 0.156028368794326 0.290780141843972							340 1478.3
	1766.5 0.156028368794326 0.283687943262411							341 1410.9
	1779 0.156028368794326 0.276595744680851							342 1782.2
	1782.1 0.156028368794326 0.269503546099291							343 1803.1
	1795.4 0.148936170212766 0.269503546099291							344 1468.3
	1803 0.148936170212766 0.262411347517731							345 1076.9
	1807.5 0.148936170212766 0.25531914893617							346 1525.3
	1815.1 0.141843971631206 0.25531914893617							347 2458.4
	1818 0.141843971631206 0.24822695035461							350 1795.5
	1823.3 0.134751773049645 0.24822695035461							352 2094.3
	1838.3 0.134751773049645 0.24113475177305							353 2622.3
	1858.1 0.134751773049645 0.234042553191489							355 1665
	1866.6 0.127659574468085 0.234042553191489							360 1807.6
	1873.5 0.120567375886525 0.234042553191489							361 1724.7
	1884.8 0.120567375886525 0.226950354609929							362 2435.9
	1893.6 0.113475177304965 0.226950354609929							364 1301.1
	1901.5 0.106382978723404 0.226950354609929							367 1823.4
	1908.5 0.106382978723404 0.219858156028369							368 1560.5
	1921.1 0.106382978723404 0.212765957446808							369 900
	1926.5 0.099290780141844 0.212765957446808							371 1274.9
	1928.3 0.099290780141844 0.205673758865248							373 757.2
	1932.9 0.0921985815602837 0.205673758865248							374 1416.9
	1933.7 0.0921985815602837 0.198581560283688							378 1335.4
	1936 0.0851063829787234 0.198581560283688							379 1388.6
	1939.7 0.0851063829787234 0.191489361702128							381 941.7
	1943 0.0851063829787234 0.184397163120567							384 1394.9
	1966.2 0.0851063829787234 0.177304964539007							385 1815.2
	1979.6 0.0780141843971631 0.177304964539007							386 1489.4
	1981.1 0.0709219858156028 0.177304964539007							387 982.5
	1990.3 0.0638297872340425 0.177304964539007							390 1043.7
	1999.2 0.0638297872340425 0.170212765957447							393 782.7
	2002.7 0.0638297872340425 0.163120567375887							394 1605.2
	2014 0.0567375886524823 0.163120567375887							395 1740.2
	2031.2 0.0567375886524823 0.156028368794326							397 2081.4
	2073.8 0.0567375886524823 0.148936170212766							398 1195
	2078.1 0.0567375886524823 0.141843971631206							399 1884.9
	2081.3 0.0567375886524823 0.134751773049645							401 1327.4
	2094.2 0.0567375886524823 0.127659574468085							402 1532.1
	2139.7 0.049645390070922 0.127659574468085							404 1609.4
	2141.9 0.0425531914893617 0.127659574468085							412 1489.6
	2202.8 0.0425531914893617 0.120567375886525							415 1076.2
	2223.3 0.0425531914893617 0.113475177304965							416 1690.9
	2245.9 0.0425531914893617 0.106382978723404							417 1209.5
	2271.4 0.0425531914893617 0.099290780141844							419 1264.8
	2288.3 0.0354609929078014 0.099290780141844							420 687
	2340.1 0.0283687943262411 0.099290780141844							423 1583.2
	2355.1 0.0212765957446809 0.099290780141844							424 2288.4
	2356.5 0.0212765957446809 0.0921985815602837							426 1936.1
	2383.2 0.0212765957446809 0.0851063829787234							427 1873.6
	2394.5 0.0212765957446809 0.0780141843971631							428 989.6
	2427 0.0212765957446809 0.0709219858156028							429 1512.4
	2435.8 0.0212765957446809 0.0638297872340425							432 1571.5
	2456.8 0.0212765957446809 0.0567375886524822							433 1187.8
	2458.3 0.0212765957446809 0.0496453900709219							434 2951.1
	2478.4 0.0212765957446809 0.0425531914893617							436 1474
	2567.2 0.0212765957446809 0.0354609929078015							437 1466.1
	2606.4 0.0212765957446809 0.0283687943262412							441 605.2
	2622.2 0.0141843971631206 0.0283687943262412							442 1513.8
	2696.5 0.0141843971631206 0.0212765957446809							443 1650.5
	2702.1 0.00709219858156028 0.0212765957446809							444 2394.6
	2951 0.00709219858156028 0.0141843971631206							445 1457.8
	2997.1 0 0.0141843971631206							448 1361.2
	4323.3 0 0.00709219858156029							449 1438.8
	4323.5 0 0							451 1154.5
								455 1337.2
								456 1990.4
								461 1966.3
								462 1093.9
								463 1409.1
								467 1558.1
								468 740.1
								471 1377.3
								472 1030.6
								475 1643.7

## Sheet: TKI RESPONSE-YTHDF3 (GDSC2)
	"cut-off" "True positize rate" "False positive rate"							"clinicalsamplesid" "expression"
	203.35 1 1							683665 1078.3
	208.25 0.996763754045307 1							684052 1086
	254.85 0.993527508090615 1							684057 1879
	285.35 0.990291262135922 1							684062 1523
	309.75 0.98705501618123 1							687452 748.4
	312.55 0.983818770226537 1							687455 1056.8
	334.65 0.980582524271845 1							687505 818.1
	336.65 0.980582524271845 0.996710526315789							687506 724.3
	336.95 0.977346278317152 0.996710526315789							687514 1483.1
	338.95 0.97411003236246 0.996710526315789							687561 1115.3
	345.25 0.97411003236246 0.993421052631579							687562 1563.4
	347.55 0.970873786407767 0.993421052631579							687563 921.5
	354.75 0.970873786407767 0.990131578947368							687586 1043.7
	359.05 0.970873786407767 0.986842105263158							687588 1164.4
	361.05 0.967637540453074 0.986842105263158							687590 992.8
	361.25 0.964401294498382 0.986842105263158							687592 1121.9
	363.35 0.961165048543689 0.986842105263158							687777 390.3
	364.05 0.961165048543689 0.983552631578947							687798 1955.4
	366.85 0.957928802588997 0.983552631578947							687799 1109.9
	372.55 0.954692556634304 0.983552631578947							687800 1002.5
	375.15 0.951456310679612 0.983552631578947							687802 2219.7
	387.15 0.951456310679612 0.980263157894737							687804 359.1
	390.25 0.948220064724919 0.980263157894737							687807 1085.7
	394.05 0.944983818770227 0.980263157894737							687812 1317.4
	398.55 0.944983818770227 0.976973684210526							687815 1390.4
	401.95 0.944983818770227 0.973684210526316							687820 589.2
	418.15 0.944983818770227 0.970394736842105							687829 447.5
	424.15 0.944983818770227 0.967105263157895							687983 1262.6
	424.75 0.941747572815534 0.967105263157895							687995 639.7
	429.65 0.938511326860841 0.967105263157895							687997 1025.2
	435.85 0.938511326860841 0.963815789473684							688006 618.1
	438.05 0.935275080906149 0.963815789473684							688007 929.5
	439.15 0.935275080906149 0.960526315789474							688010 853.1
	439.75 0.932038834951456 0.960526315789474							688011 1323.1
	442.65 0.928802588996764 0.960526315789474							688013 1515.8
	447.15 0.925566343042071 0.960526315789474							688014 1006.3
	447.45 0.922330097087379 0.960526315789474							688018 732.5
	447.75 0.919093851132686 0.960526315789474							688023 1958.9
	454.65 0.919093851132686 0.957236842105263							688025 1115.7
	458.15 0.919093851132686 0.953947368421053							688026 839.7
	460.05 0.919093851132686 0.950657894736842							688031 517.6
	460.95 0.919093851132686 0.947368421052632							688121 921.7
	463.65 0.919093851132686 0.944078947368421							713869 460.1
	466.75 0.915857605177994 0.944078947368421							713878 493.5
	467.45 0.915857605177994 0.940789473684211							713880 970.6
	467.55 0.915857605177994 0.9375							713885 593.1
	470.75 0.912621359223301 0.9375							713899 1040.8
	471.45 0.912621359223301 0.934210526315789							717431 375.2
	471.55 0.912621359223301 0.930921052631579							722046 1372.3
	479.95 0.912621359223301 0.927631578947368							722058 1679.6
	480.95 0.912621359223301 0.924342105263158							724812 1085.1
	481.75 0.912621359223301 0.921052631578947							724828 607
	487.25 0.912621359223301 0.917763157894737							724831 1757.1
	487.75 0.909385113268608 0.917763157894737							724838 1303.1
	487.85 0.909385113268608 0.914473684210526							724855 823.4
	489.85 0.906148867313916 0.914473684210526							724863 835.7
	491.85 0.906148867313916 0.911184210526316							724868 471.6
	492.25 0.902912621359223 0.911184210526316							724870 363.4
	492.95 0.902912621359223 0.907894736842105							724872 1293.3
	493.15 0.902912621359223 0.904605263157895							724874 911.5
	493.45 0.899676375404531 0.904605263157895							735784 832.1
	493.65 0.896440129449838 0.904605263157895							749710 435.9
	493.85 0.896440129449838 0.901315789473684							749715 1622.2
	495.15 0.893203883495146 0.901315789473684							749716 1525.9
	498.65 0.893203883495146 0.898026315789474							749717 2080.4
	501.35 0.893203883495146 0.894736842105263							753531 2153.8
	502.85 0.889967637540453 0.894736842105263							753533 631.1
	504.15 0.889967637540453 0.891447368421053							753534 347.6
	505.35 0.886731391585761 0.891447368421053							753535 1298.6
	508.95 0.886731391585761 0.888157894736842							753538 589.2
	514.55 0.883495145631068 0.888157894736842							753540 954.7
	515.05 0.883495145631068 0.884868421052632							753541 857.6
	517.55 0.880258899676375 0.884868421052632							753546 1607.9
	523.95 0.877022653721683 0.884868421052632							753547 309.8
	526.75 0.87378640776699 0.884868421052632							753549 557.2
	528.25 0.870550161812298 0.884868421052632							753551 466.8
	530.55 0.867313915857605 0.884868421052632							753552 1461.6
	530.85 0.864077669902913 0.884868421052632							753554 641.1
	536.25 0.864077669902913 0.881578947368421							753555 254.9
	536.45 0.864077669902913 0.875							753556 1234.7
	537.55 0.86084142394822 0.875							753561 501.4
	539.45 0.857605177993528 0.875							753562 1198.7
	539.85 0.854368932038835 0.875							753563 697.9
	541.35 0.851132686084142 0.875							753569 537.6
	541.55 0.851132686084142 0.871710526315789							753570 697.6
	541.85 0.851132686084142 0.868421052631579							753572 470.8
	543.35 0.84789644012945 0.868421052631579							753573 387.2
	545.35 0.84789644012945 0.865131578947368							753574 642
	546.45 0.84789644012945 0.861842105263158							753575 1135.6
	547.35 0.84789644012945 0.858552631578947							753576 547.4
	548.25 0.84789644012945 0.855263157894737							753577 1203.6
	549.05 0.84789644012945 0.851973684210526							753578 831.5
	553.15 0.844660194174757 0.851973684210526							753579 991.7
	554.35 0.844660194174757 0.848684210526316							753581 1125.8
	554.95 0.844660194174757 0.845394736842105							753582 686.1
	555.45 0.844660194174757 0.842105263157895							753583 765
	557.15 0.844660194174757 0.838815789473684							753584 1152.3
	557.25 0.844660194174757 0.835526315789474							753586 908.1
	558.95 0.844660194174757 0.832236842105263							753589 334.7
	561.45 0.841423948220065 0.832236842105263							753594 461
	562.05 0.841423948220065 0.828947368421053							753596 3321.5
	564.75 0.838187702265372 0.828947368421053							753599 454.7
	565.05 0.838187702265372 0.825657894736842							753604 656.2
	567.95 0.83495145631068 0.825657894736842							753605 471.5
	570.25 0.831715210355987 0.825657894736842							753607 541.4
	571.95 0.831715210355987 0.822368421052632							753608 285.4
	573.95 0.831715210355987 0.819078947368421							753610 1657.9
	575.45 0.828478964401295 0.819078947368421							753612 2113.8
	575.65 0.828478964401295 0.815789473684211							753614 562.1
	577.15 0.825242718446602 0.815789473684211							753620 487.8
	579.45 0.825242718446602 0.8125							753621 559
	580.05 0.822006472491909 0.8125							753622 599.6
	582.95 0.818770226537217 0.8125							753623 697.3
	583.05 0.815533980582524 0.8125							905935 818.9
	586.05 0.815533980582524 0.809210526315789							905936 722.9
	587.65 0.812297734627832 0.809210526315789							905937 693.2
	589.15 0.812297734627832 0.805921052631579							905940 467.5
	590.65 0.805825242718447 0.802631578947368							905941 926.8
	591.55 0.802588996763754 0.802631578947368							905945 1146.7
	591.65 0.802588996763754 0.799342105263158							905947 536.5
	592.05 0.799352750809062 0.799342105263158							905948 2792.8
	593.05 0.796116504854369 0.799342105263158							905949 1033.5
	596.25 0.792880258899676 0.799342105263158							905950 611.3
	598.65 0.792880258899676 0.792763157894737							905954 1025
	599.25 0.789644012944984 0.792763157894737							905955 955.8
	599.55 0.789644012944984 0.789473684210526							905957 952.9
	601.15 0.786407766990291 0.789473684210526							905958 696.2
	602.65 0.786407766990291 0.786184210526316							905959 782.8
	603.65 0.783171521035599 0.786184210526316							905961 1435
	606.45 0.779935275080906 0.786184210526316							905963 2694.8
	606.95 0.779935275080906 0.782894736842105							905964 491.9
	608.65 0.779935275080906 0.779605263157895							905965 792
	609.55 0.779935275080906 0.776315789473684							905967 624.9
	609.65 0.779935275080906 0.773026315789474							905968 1211.1
	611.25 0.779935275080906 0.769736842105263							905970 361.1
	611.95 0.776699029126214 0.769736842105263							905972 1196.9
	613.45 0.776699029126214 0.766447368421053							905974 888.7
	614.05 0.773462783171521 0.766447368421053							905977 2108.6
	616.25 0.773462783171521 0.763157894736842							905979 724.9
	618.05 0.770226537216828 0.763157894736842							905980 1916.5
	621.55 0.770226537216828 0.759868421052632							905983 641.6
	624.85 0.770226537216828 0.756578947368421							905986 872.4
	625.75 0.766990291262136 0.756578947368421							905990 1863.2
	626.25 0.766990291262136 0.753289473684211							906763 526.8
	629.95 0.766990291262136 0.75							906765 653
	631.05 0.766990291262136 0.746710526315789							906791 858.8
	635.65 0.763754045307443 0.746710526315789							906792 1502.9
	636.05 0.760517799352751 0.746710526315789							906793 713.8
	637.85 0.760517799352751 0.743421052631579							906794 1216.4
	639.65 0.760517799352751 0.740131578947368							906797 1768.4
	641.05 0.757281553398058 0.740131578947368							906800 663.3
	641.55 0.757281553398058 0.736842105263158							906801 790.2
	641.95 0.757281553398058 0.733552631578947							906805 665
	649.15 0.754045307443366 0.733552631578947							906808 662.7
	652.95 0.754045307443366 0.730263157894737							906813 663.3
	654.15 0.754045307443366 0.726973684210526							906821 463.7
	655.05 0.754045307443366 0.723684210526316							906823 1062.4
	656.15 0.750809061488673 0.723684210526316							906824 891
	658.65 0.747572815533981 0.723684210526316							906828 995.3
	661.05 0.744336569579288 0.723684210526316							906831 777
	661.15 0.744336569579288 0.720394736842105							906832 579.5
	661.65 0.741100323624595 0.720394736842105							906833 891.1
	662.35 0.741100323624595 0.717105263157895							906836 665.6
	662.65 0.741100323624595 0.713815789473684							906837 568
	663.05 0.73462783171521 0.713815789473684							906842 716.6
	663.25 0.73462783171521 0.710526315789474							906843 203.4
	663.35 0.731391585760518 0.707236842105263							906846 928.8
	663.75 0.731391585760518 0.703947368421053							906847 1192.7
	664.55 0.728155339805825 0.703947368421053							906848 1048.3
	664.95 0.724919093851133 0.703947368421053							906852 591.7
	665.55 0.72168284789644 0.703947368421053							906856 1110
	665.65 0.72168284789644 0.700657894736842							906861 762.5
	668.15 0.72168284789644 0.697368421052632							906863 1573.1
	670.25 0.72168284789644 0.694078947368421							906865 1194.2
	672.35 0.72168284789644 0.690789473684211							906868 589.2
	676.65 0.718446601941748 0.690789473684211							906869 831.1
	678.05 0.718446601941748 0.6875							906870 1904.6
	683.35 0.718446601941748 0.684210526315789							906871 1407.6
	686.05 0.715210355987055 0.684210526315789							906873 1905
	686.75 0.715210355987055 0.680921052631579							906875 908.7
	689.85 0.711974110032362 0.680921052631579							907000 738.7
	689.95 0.711974110032362 0.677631578947368							907042 792.4
	690.15 0.711974110032362 0.674342105263158							907044 782.2
	693.15 0.70873786407767 0.674342105263158							907045 1108.8
	693.25 0.70873786407767 0.671052631578947							907046 1956.5
	693.65 0.70873786407767 0.667763157894737							907048 575.7
	694.15 0.705501618122977 0.667763157894737							907050 498.7
	695.75 0.705501618122977 0.664473684210526							907051 1033.2
	696.15 0.705501618122977 0.661184210526316							907055 690
	696.75 0.705501618122977 0.657894736842105							907057 936.9
	697.25 0.705501618122977 0.654605263157895							907059 1697.1
	697.55 0.702265372168285 0.654605263157895							907061 842.2
	697.85 0.699029126213592 0.654605263157895							907062 1222.6
	698.55 0.699029126213592 0.651315789473684							907064 977.8
	699.55 0.6957928802589 0.651315789473684							907066 861.3
	699.65 0.692556634304207 0.651315789473684							907068 710.4
	700.35 0.692556634304207 0.648026315789474							907071 1106.7
	702.05 0.692556634304207 0.644736842105263							907072 2095.9
	703.05 0.692556634304207 0.641447368421053							907169 1112.4
	703.45 0.689320388349515 0.641447368421053							907176 489.9
	704.65 0.689320388349515 0.638157894736842							907268 668.2
	707.45 0.686084142394822 0.638157894736842							907269 1072.6
	710.35 0.682847896440129 0.638157894736842							907272 655.1
	711.35 0.679611650485437 0.638157894736842							907273 583.1
	713.75 0.679611650485437 0.634868421052632							907276 796.4
	714.05 0.676375404530744 0.631578947368421							907277 779.9
	714.65 0.673139158576052 0.631578947368421							907278 2432.5
	714.85 0.673139158576052 0.628289473684211							907279 672.4
	716.45 0.669902912621359 0.628289473684211							907280 695.8
	716.55 0.669902912621359 0.625							907281 536.3
	717.15 0.669902912621359 0.621710526315789							907282 541.6
	719.05 0.669902912621359 0.618421052631579							907286 658.7
	721.25 0.666666666666667 0.618421052631579							907287 1166.7
	722.85 0.666666666666667 0.615131578947368							907289 946.2
	723.35 0.663430420711974 0.615131578947368							907295 1843.5
	724.25 0.663430420711974 0.611842105263158							907298 1014
	724.85 0.660194174757282 0.611842105263158							907299 583
	725.15 0.656957928802589 0.611842105263158							907311 2209.6
	725.75 0.653721682847896 0.611842105263158							907312 707.5
	729.65 0.650485436893204 0.611842105263158							907313 1005.5
	730.65 0.650485436893204 0.608552631578947							907317 1094
	730.95 0.647249190938511 0.608552631578947							907318 539.5
	732.35 0.647249190938511 0.605263157894737							907319 1281
	732.45 0.644012944983819 0.605263157894737							907320 487.3
	732.55 0.644012944983819 0.601973684210526							907321 765.2
	732.65 0.640776699029126 0.601973684210526							907322 1116.2
	734.75 0.637540453074434 0.601973684210526							907783 752.3
	735.65 0.634304207119741 0.601973684210526							907787 570.3
	736.15 0.631067961165049 0.601973684210526							907789 577.2
	738.65 0.631067961165049 0.598684210526316							907790 837.9
	738.85 0.631067961165049 0.595394736842105							907791 748.3
	739.45 0.627831715210356 0.595394736842105							907792 813.5
	743.35 0.627831715210356 0.592105263157895							907795 995
	747.45 0.627831715210356 0.588815789473684							907796 768.4
	748.25 0.627831715210356 0.585526315789474							907799 661.1
	748.35 0.627831715210356 0.582236842105263							908121 858.5
	752.25 0.624595469255663 0.582236842105263							908123 530.6
	753.15 0.621359223300971 0.582236842105263							908124 834.2
	757.55 0.621359223300971 0.578947368421053							908125 555
	760.95 0.621359223300971 0.575657894736842							908127 1158.9
	762.45 0.618122977346278 0.575657894736842							908128 1001.2
	764.95 0.614886731391586 0.572368421052632							908132 825.7
	765.15 0.614886731391586 0.569078947368421							908138 1980
	765.75 0.614886731391586 0.565789473684211							908139 757.6
	767.55 0.611650485436893 0.565789473684211							908141 851.3
	768.35 0.608414239482201 0.565789473684211							908145 1022.8
	769.05 0.605177993527508 0.5625							908146 616.3
	770.75 0.605177993527508 0.559210526315789							908149 879.5
	776.95 0.605177993527508 0.555921052631579							908151 1311.4
	778.25 0.605177993527508 0.552631578947368							908152 1020.7
	778.95 0.605177993527508 0.549342105263158							908156 1536.9
	779.85 0.601941747572815 0.549342105263158							908158 769.1
	780.65 0.601941747572815 0.546052631578947							908159 795.3
	782.15 0.601941747572815 0.542763157894737							908440 913
	782.75 0.601941747572815 0.539473684210526							908446 561.5
	786.25 0.598705501618123 0.539473684210526							908448 1459.3
	789.45 0.59546925566343 0.539473684210526							908450 779
	790.15 0.592233009708738 0.539473684210526							908455 312.6
	791.95 0.588996763754045 0.539473684210526							908457 907.5
	792.35 0.588996763754045 0.536184210526316							908458 481
	795.25 0.588996763754045 0.532894736842105							908459 1697.3
	795.75 0.588996763754045 0.529605263157895							908460 991.5
	796.35 0.588996763754045 0.526315789473684							908461 364.1
	802.85 0.588996763754045 0.523026315789474							908462 1185
	803.75 0.588996763754045 0.519736842105263							908463 732.6
	811.95 0.588996763754045 0.516447368421053							908465 1513.9
	813.45 0.588996763754045 0.513157894736842							908467 884.7
	815.55 0.585760517799353 0.513157894736842							908468 429.7
	815.95 0.58252427184466 0.513157894736842							908469 587.7
	818.05 0.58252427184466 0.509868421052632							908470 603.7
	818.85 0.579288025889968 0.509868421052632							908471 398.6
	819.65 0.576051779935275 0.509868421052632							908472 361.3
	823.35 0.572815533980582 0.509868421052632							908473 892.4
	824.15 0.56957928802589 0.509868421052632							908475 1085.2
	825.65 0.56957928802589 0.506578947368421							908476 2416
	826.25 0.56957928802589 0.503289473684211							909248 971.9
	826.85 0.566343042071197 0.503289473684211							909249 914.5
	827.95 0.563106796116505 0.503289473684211							909250 690.2
	829.15 0.563106796116505 0.5							909251 596.3
	829.65 0.559870550161812 0.5							909252 606.5
	831.05 0.55663430420712 0.5							909253 480
	831.45 0.553398058252427 0.5							909255 609.6
	832.05 0.550161812297735 0.5							909260 439.8
	833.05 0.546925566343042 0.5							909262 1157.6
	833.65 0.546925566343042 0.496710526315789							909263 1477.8
	834.15 0.543689320388349 0.496710526315789							909697 524
	834.25 0.543689320388349 0.493421052631579							909699 590.7
	834.55 0.540453074433657 0.493421052631579							909702 743.4
	835.65 0.537216828478964 0.493421052631579							909708 1715.8
	835.75 0.533980582524272 0.493421052631579							909711 493.7
	837.85 0.530744336569579 0.493421052631579							909712 894.6
	839.65 0.527508090614887 0.493421052631579							909718 725.2
	842.15 0.527508090614887 0.490131578947368							909719 663.4
	842.35 0.524271844660194 0.490131578947368							909720 702.1
	844.25 0.524271844660194 0.486842105263158							909727 924.4
	844.75 0.521035598705502 0.486842105263158							909728 761
	845.65 0.521035598705502 0.483552631578947							909731 678.1
	849.35 0.521035598705502 0.480263157894737							909732 723.4
	850.95 0.517799352750809 0.480263157894737							909735 975.2
	851.25 0.514563106796116 0.480263157894737							909736 812
	853.05 0.511326860841424 0.480263157894737							909737 555.5
	855.95 0.511326860841424 0.476973684210526							909738 834.6
	857.15 0.511326860841424 0.473684210526316							909740 1619.2
	857.55 0.508090614886731 0.473684210526316							909743 934
	858.45 0.504854368932039 0.473684210526316							909744 661.2
	858.75 0.501618122977346 0.473684210526316							909746 1539.5
	860.15 0.501618122977346 0.470394736842105							909750 891.8
	861.25 0.501618122977346 0.467105263157895							909751 786.3
	865.25 0.498381877022654 0.467105263157895							909754 765.8
	865.45 0.498381877022654 0.463815789473684							909756 1381.5
	868.15 0.498381877022654 0.460526315789474							909757 689.9
	872.35 0.498381877022654 0.457236842105263							909758 2685.9
	879.45 0.498381877022654 0.453947368421053							909759 1058.2
	884.65 0.498381877022654 0.450657894736842							909769 1366.7
	888.65 0.498381877022654 0.447368421052632							909770 939.1
	888.85 0.498381877022654 0.444078947368421							909771 1104.4
	889.55 0.498381877022654 0.440789473684211							909773 621.6
	890.45 0.498381877022654 0.4375							909774 1261.4
	890.95 0.495145631067961 0.4375							909776 842.4
	891.05 0.491909385113269 0.4375							909777 663.1
	891.75 0.491909385113269 0.434210526315789							909778 1099.1
	892.35 0.491909385113269 0.427631578947368							909779 1018.9
	893.45 0.488673139158576 0.427631578947368							909780 1055.1
	894.55 0.485436893203884 0.427631578947368							909781 1617.9
	895.15 0.485436893203884 0.424342105263158							909904 1371.9
	896.65 0.485436893203884 0.421052631578947							909905 795.8
	904.65 0.482200647249191 0.421052631578947							909907 592.1
	905.15 0.482200647249191 0.417763157894737							909974 725.8
	907.45 0.478964401294498 0.417763157894737							909976 394.1
	908.05 0.475728155339806 0.417763157894737							910079 1344.3
	908.65 0.475728155339806 0.414473684210526							910209 721.3
	911.45 0.475728155339806 0.411184210526316							910399 1095.7
	912.75 0.472491909385113 0.411184210526316							910544 670.3
	912.95 0.469255663430421 0.411184210526316							910545 731
	913.05 0.466019417475728 0.411184210526316							910546 458.2
	913.65 0.462783171521036 0.411184210526316							910548 1368.5
	914.45 0.462783171521036 0.407894736842105							910554 1183
	914.95 0.462783171521036 0.404605263157895							910566 803.8
	921.45 0.459546925566343 0.404605263157895							910567 545.4
	921.65 0.459546925566343 0.401315789473684							910568 949.3
	923.05 0.459546925566343 0.398026315789474							910569 354.8
	924.35 0.456310679611651 0.398026315789474							910687 493
	926.75 0.456310679611651 0.394736842105263							910688 957
	928.75 0.456310679611651 0.391447368421053							910689 732.4
	929.45 0.456310679611651 0.388157894736842							910691 948.8
	933.95 0.456310679611651 0.384868421052632							910692 802.9
	936.85 0.456310679611651 0.381578947368421							910694 904.7
	938.25 0.453074433656958 0.381578947368421							910695 635.7
	938.85 0.449838187702265 0.381578947368421							910697 1159.2
	939.05 0.446601941747573 0.381578947368421							910698 1167.6
	943.35 0.446601941747573 0.378289473684211							910701 1025.5
	946.15 0.446601941747573 0.375							910702 1942.9
	948.75 0.44336569579288 0.375							910703 630
	948.95 0.44336569579288 0.371710526315789							910704 703.1
	949.25 0.44336569579288 0.368421052631579							910706 1399.4
	952.85 0.44336569579288 0.365131578947368							910710 1399.5
	954.65 0.44336569579288 0.361842105263158							910779 1842
	955.75 0.440129449838188 0.361842105263158							910780 637.9
	956.15 0.440129449838188 0.358552631578947							910851 546.5
	956.95 0.436893203883495 0.358552631578947							910853 844.3
	959.85 0.436893203883495 0.355263157894737							910861 1519.9
	963.25 0.433656957928803 0.355263157894737							910899 548.3
	963.65 0.433656957928803 0.351973684210526							910900 1271.9
	964.25 0.433656957928803 0.348684210526316							910906 1060.8
	965.85 0.433656957928803 0.345394736842105							910911 1249.7
	970.25 0.43042071197411 0.345394736842105							910915 970.3
	970.55 0.427184466019417 0.345394736842105							910916 1164.5
	971.85 0.427184466019417 0.342105263157895							910919 614.1
	973.95 0.427184466019417 0.338815789473684							910922 2105.9
	975.15 0.427184466019417 0.335526315789474							910924 845.7
	977.75 0.423948220064725 0.335526315789474							910925 467.6
	980.25 0.423948220064725 0.332236842105263							910926 481.8
	991.45 0.423948220064725 0.328947368421053							910932 1296.8
	991.65 0.420711974110032 0.328947368421053							910933 418.2
	992.75 0.420711974110032 0.325657894736842							910934 762.5
	994.95 0.41747572815534 0.325657894736842							910935 514.6
	995.25 0.414239482200647 0.325657894736842							910936 1774.7
	998.75 0.414239482200647 0.322368421052632							910937 575.5
	1001.15 0.411003236245955 0.322368421052632							910947 974
	1002.45 0.407766990291262 0.319078947368421							910951 438.1
	1003.15 0.40453074433657 0.319078947368421							910952 1569.2
	1004.85 0.40453074433657 0.315789473684211							911905 208.3
	1005.45 0.40453074433657 0.3125							917486 789.5
	1006.25 0.401294498381877 0.3125							924100 860.2
	1006.45 0.401294498381877 0.309210526315789							924104 816
	1013.95 0.398058252427184 0.309210526315789							924105 851
	1016.85 0.394822006472492 0.309210526315789							924107 1553.8
	1018.85 0.394822006472492 0.305921052631579							924108 493.2
	1020.65 0.394822006472492 0.302631578947368							924110 739.5
	1022.75 0.394822006472492 0.299342105263158							924111 515.1
	1024.95 0.394822006472492 0.296052631578947							924187 698.6
	1025.15 0.394822006472492 0.292763157894737							924238 1554.7
	1025.45 0.394822006472492 0.289473684210526							924244 613.5
	1029.25 0.391585760517799 0.289473684210526							924247 834.3
	1033.15 0.388349514563107 0.289473684210526							924250 1448.4
	1033.45 0.385113268608414 0.289473684210526							925338 1499.9
	1034.15 0.381877022653722 0.289473684210526							925341 1244
	1037.75 0.381877022653722 0.286184210526316							925343 1231.3
	1040.75 0.381877022653722 0.282894736842105							925346 833.7
	1043.65 0.381877022653722 0.279605263157895							925347 1646.3
	1048.25 0.381877022653722 0.276315789473684							930082 1260.6
	1050.35 0.378640776699029 0.276315789473684							930083 2191.7
	1052.35 0.375404530744337 0.276315789473684							930297 699.7
	1053.95 0.372168284789644 0.276315789473684							930298 683.4
	1055.05 0.372168284789644 0.273026315789474							946353 663.8
	1056.75 0.372168284789644 0.269736842105263							946355 1468.6
	1058.15 0.372168284789644 0.266447368421053							946356 714.9
	1060.75 0.372168284789644 0.263157894736842							946358 714.7
	1062.35 0.372168284789644 0.259868421052632							946359 1094.2
	1066.15 0.372168284789644 0.256578947368421							946361 1132.1
	1066.85 0.368932038834951 0.256578947368421							946373 956.2
	1072.55 0.368932038834951 0.253289473684211							946377 833.1
	1078.25 0.365695792880259 0.253289473684211							946382 819.7
	1078.55 0.365695792880259 0.25							949088 686.8
	1083.25 0.362459546925566 0.25							949094 599.3
	1085.05 0.362459546925566 0.246710526315789							949155 949
	1085.15 0.362459546925566 0.243421052631579							949156 1050.4
	1085.65 0.362459546925566 0.240131578947368							949158 591.6
	1085.95 0.359223300970874 0.240131578947368							949161 1328.4
	1087.65 0.359223300970874 0.236842105263158							949163 1016.9
	1090.25 0.359223300970874 0.233552631578947							949167 1037.8
	1093.95 0.359223300970874 0.230263157894737							949168 1359.3
	1094.15 0.359223300970874 0.226973684210526							949170 780.7
	1095.65 0.355987055016181 0.226973684210526							949173 736.2
	1099.05 0.355987055016181 0.223684210526316							949175 536.3
	1104.35 0.352750809061489 0.223684210526316							949176 959.9
	1106.65 0.352750809061489 0.220394736842105							949177 824.2
	1108.75 0.352750809061489 0.217105263157895							971773 676.7
	1109.85 0.349514563106796 0.217105263157895							998184 865.5
	1109.95 0.346278317152104 0.217105263157895							998189 704.7
	1112.35 0.343042071197411 0.217105263157895							1240121 738.9
	1113.15 0.343042071197411 0.213815789473684							1240122 424.8
	1115.25 0.339805825242718 0.213815789473684							1240123 664.6
	1115.65 0.339805825242718 0.207236842105263							1240124 915
	1116.15 0.336569579288026 0.207236842105263							1240125 943.4
	1119.45 0.336569579288026 0.203947368421053							1240127 1192.9
	1121.85 0.333333333333333 0.203947368421053							1240128 1004.9
	1125.75 0.330097087378641 0.203947368421053							1240129 504.2
	1132.05 0.330097087378641 0.200657894736842							1240130 495.2
	1135.55 0.326860841423948 0.200657894736842							1240132 912.8
	1146.65 0.323624595469256 0.200657894736842							1240134 1421.8
	1147.85 0.320388349514563 0.200657894736842							1240135 541.9
	1152.25 0.320388349514563 0.197368421052632							1240138 770.8
	1153.45 0.320388349514563 0.194078947368421							1240139 2035.4
	1154.35 0.317152103559871 0.194078947368421							1240140 1323.9
	1157.55 0.313915857605178 0.194078947368421							1240142 890.5
	1158.85 0.310679611650485 0.194078947368421							1240144 1083.3
	1159.15 0.310679611650485 0.190789473684211							1240145 815.6
	1164.35 0.307443365695793 0.190789473684211							1240146 372.6
	1164.45 0.307443365695793 0.1875							1240147 661.7
	1166.65 0.3042071197411 0.1875							1240150 856
	1167.55 0.300970873786408 0.1875							1240153 1233.7
	1182.95 0.297734627831715 0.1875							1240154 895.2
	1184.95 0.294498381877023 0.1875							1240155 3409.3
	1190.85 0.294498381877023 0.184210526315789							1240159 502.9
	1192.65 0.29126213592233 0.184210526315789							1240161 1395.9
	1192.85 0.29126213592233 0.180921052631579							1240162 1154.4
	1194.15 0.29126213592233 0.177631578947368							1240167 337
	1196.85 0.29126213592233 0.174342105263158							1240168 543.4
	1197.25 0.29126213592233 0.171052631578947							1240169 719.1
	1198.65 0.29126213592233 0.167763157894737							1240170 625.8
	1203.55 0.288025889967638 0.167763157894737							1240173 1576
	1211.05 0.284789644012945 0.167763157894737							1240174 1006.5
	1216.35 0.281553398058252 0.167763157894737							1240181 665.7
	1221.75 0.27831715210356 0.167763157894737							1240182 492.3
	1222.55 0.275080906148867 0.167763157894737							1240183 424.2
	1229.65 0.271844660194175 0.167763157894737							1240185 3794.4
	1229.95 0.271844660194175 0.164473684210526							1240186 601.2
	1231.25 0.268608414239482 0.164473684210526							1240189 339
	1233.65 0.26537216828479 0.164473684210526							1240191 1275.9
	1234.65 0.26537216828479 0.161184210526316							1240192 565.1
	1243.95 0.262135922330097 0.161184210526316							1240193 564.8
	1248.35 0.262135922330097 0.157894736842105							1240196 662.7
	1249.65 0.258899676375405 0.157894736842105							1240198 1334.5
	1260.55 0.255663430420712 0.157894736842105							1240200 4930.3
	1261.35 0.252427184466019 0.157894736842105							1240202 714.1
	1262.55 0.252427184466019 0.154605263157895							1240204 493.9
	1271.85 0.252427184466019 0.151315789473684							1240205 1310.6
	1275.85 0.252427184466019 0.148026315789474							1240206 896.7
	1280.95 0.252427184466019 0.144736842105263							1240207 598.7
	1284.35 0.249190938511327 0.144736842105263							1240208 713.8
	1293.25 0.245954692556634 0.144736842105263							1240209 1617.4
	1296.75 0.245954692556634 0.141447368421053							1240212 729.7
	1298.55 0.245954692556634 0.138157894736842							1240216 1814.9
	1303.05 0.242718446601942 0.138157894736842							1240217 980.3
	1310.55 0.242718446601942 0.134868421052632							1240218 1248.4
	1311.35 0.239482200647249 0.134868421052632							1240219 1190.9
	1313.75 0.239482200647249 0.131578947368421							1240220 735.7
	1317.35 0.236245954692557 0.131578947368421							1240221 694.2
	1323.05 0.233009708737864 0.131578947368421							1240222 998.8
	1323.85 0.233009708737864 0.128289473684211							1247873 539.9
	1328.35 0.229773462783172 0.128289473684211							1287381 4549.9
	1328.85 0.226537216828479 0.128289473684211							1287706 636.1
	1334.45 0.223300970873786 0.128289473684211							1290730 1466.4
	1344.25 0.220064724919094 0.128289473684211							1290765 964.3
	1359.25 0.216828478964401 0.128289473684211							1290769 1001.2
	1366.65 0.216828478964401 0.125							1290771 402
	1368.45 0.216828478964401 0.121710526315789							1290795 868.2
	1371.85 0.213592233009709 0.121710526315789							1290798 345.3
	1372.25 0.210355987055016 0.121710526315789							1290806 596.3
	1381.45 0.210355987055016 0.118421052631579							1290808 1090.3
	1383.65 0.210355987055016 0.115131578947368							1290809 1727.8
	1390.35 0.210355987055016 0.111842105263158							1290810 2010.8
	1395.85 0.207119741100324 0.111842105263158							1290812 3160.1
	1399.35 0.203883495145631 0.111842105263158							1290813 2267.9
	1399.45 0.203883495145631 0.108552631578947							1290814 662.4
	1407.55 0.200647249190939 0.108552631578947							1290905 5077.6
	1408.65 0.200647249190939 0.105263157894737							1290906 826.9
	1421.75 0.197411003236246 0.105263157894737							1290908 1119.5
	1430.75 0.197411003236246 0.101973684210526							1290922 447.2
	1434.95 0.197411003236246 0.0986842105263158							1295740 703.5
	1448.35 0.197411003236246 0.0953947368421053							1295741 2468.4
	1459.25 0.194174757281553 0.0953947368421053							1297439 612
	1461.55 0.190938511326861 0.0953947368421053							1297446 530.9
	1466.35 0.187702265372168 0.0953947368421053							1297447 844.8
	1468.55 0.184466019417476 0.0953947368421053							1298134 557.3
	1477.75 0.181229773462783 0.0953947368421053							1298136 1408.7
	1483.05 0.177993527508091 0.0953947368421053							1298145 2565.7
	1483.65 0.174757281553398 0.0953947368421053							1298151 905.2
	1494.75 0.171521035598705 0.0953947368421053							1298156 938.3
	1499.85 0.168284789644013 0.0953947368421053							1298215 693.7
	1502.85 0.16504854368932 0.0953947368421053							1298216 1383.7
	1513.85 0.16504854368932 0.0921052631578947							1298223 442.7
	1515.75 0.161812297734628 0.0921052631578947							1298226 586.1
	1519.85 0.158576051779935 0.0921052631578947							1298348 1756.9
	1522.95 0.158576051779935 0.0888157894736842							1298349 1430.8
	1525.85 0.155339805825243 0.0888157894736842							1298350 366.9
	1536.85 0.15210355987055 0.0888157894736842							1298351 835.8
	1539.45 0.148867313915858 0.0888157894736842							1298352 693.3
	1544.15 0.145631067961165 0.0888157894736842							1298353 609.7
	1553.75 0.145631067961165 0.0855263157894737							1298357 849.4
	1554.65 0.142394822006472 0.0855263157894737							1298358 1581.1
	1563.35 0.13915857605178 0.0855263157894737							1298359 734.8
	1569.15 0.13915857605178 0.0822368421052632							1298362 549.1
	1573.05 0.135922330097087 0.0822368421052632							1298365 923.1
	1575.95 0.132686084142395 0.0822368421052632							1298475 893.5
	1581.05 0.129449838187702 0.0822368421052632							1298476 1230
	1582.25 0.129449838187702 0.0789473684210527							1298531 1221.8
	1607.85 0.129449838187702 0.0756578947368421							1298537 857.2
	1617.35 0.129449838187702 0.0723684210526315							1298538 965.9
	1617.85 0.12621359223301 0.0723684210526315							1299050 439.2
	1619.15 0.122977346278317 0.0723684210526315							1299052 528.3
	1622.15 0.119741100323625 0.0723684210526315							1299059 602.7
	1626.95 0.116504854368932 0.0723684210526315							1299062 865.3
	1646.25 0.113268608414239 0.0723684210526315							1299064 509
	1657.85 0.110032362459547 0.0723684210526315							1299070 1029.3
	1659.35 0.110032362459547 0.069078947368421							1299080 767.6
	1679.55 0.106796116504854 0.069078947368421							1299081 1483.7
	1697.05 0.103559870550162 0.069078947368421							1303896 1229.7
	1697.25 0.100323624595469 0.069078947368421							1303897 1087.7
	1715.75 0.0970873786407767 0.069078947368421							1322213 572
	1727.75 0.0938511326860841 0.069078947368421							1322224 828
	1730.25 0.0938511326860841 0.0657894736842105							1323913 447.8
	1756.85 0.0938511326860841 0.0625							1327766 1544.2
	1757.05 0.0906148867313916 0.0625							1327768 608.7
	1768.35 0.087378640776699 0.0625							1327769 700.4
	1774.65 0.0841423948220065 0.0625							1327773 711.4
	1792.85 0.0809061488673139 0.0625							1327774 487.9
	1814.85 0.0809061488673139 0.0592105263157895							1327775 1003.2
	1841.95 0.0776699029126214 0.0592105263157895							1330931 963.7
	1843.45 0.0776699029126214 0.055921052631579							1330933 553.2
	1863.15 0.0776699029126214 0.0526315789473685							1330935 963.3
	1878.95 0.0744336569579288 0.0526315789473685							1330941 1627
	1904.55 0.0711974110032362 0.0526315789473685							1330942 1197.3
	1904.95 0.0711974110032362 0.0493421052631579							1330948 732.7
	1916.45 0.0679611650485437 0.0493421052631579							1330950 716.5
	1942.85 0.0647249190938511 0.0493421052631579							1330964 2324.8
	1955.35 0.0614886731391586 0.0493421052631579							1330972 1115.3
	1956.45 0.058252427184466 0.0493421052631579							1330973 1147.9
	1958.85 0.0550161812297735 0.0493421052631579							1330982 1034.2
	1979.95 0.0550161812297735 0.0460526315789473							1330983 3445
	2010.75 0.0517799352750809 0.0460526315789473							1330984 505.4
	2035.35 0.0517799352750809 0.0427631578947368							1330985 1582.3
	2080.35 0.0485436893203883 0.0427631578947368							1330987 747.5
	2095.85 0.0485436893203883 0.0394736842105263							1330993 2379.5
	2105.85 0.0453074433656958 0.0394736842105263							1330995 696.8
	2108.55 0.0420711974110032 0.0394736842105263							1331025 554.4
	2113.75 0.0420711974110032 0.0361842105263158							1331032 891.8
	2153.75 0.0420711974110032 0.0328947368421053							1331034 778.3
	2191.65 0.0388349514563107 0.0328947368421053							1331035 654.2
	2209.55 0.0388349514563107 0.0296052631578947							1331036 626.3
	2219.65 0.0355987055016181 0.0296052631578947							1331037 1792.9
	2267.85 0.0323624595469256 0.0296052631578947							1331040 889.6
	2324.75 0.029126213592233 0.0296052631578947							1331045 717.2
	2379.45 0.029126213592233 0.0263157894736842							1331050 649.2
	2415.95 0.029126213592233 0.0230263157894737							1479987 730.7
	2432.45 0.0258899676375405 0.0230263157894737							1479988 3187
	2468.35 0.0258899676375405 0.0197368421052632							1479995 1052.4
	2565.65 0.0258899676375405 0.0164473684210527							1480359 1153.5
	2685.85 0.0258899676375405 0.0131578947368421							1480361 580.1
	2694.75 0.0226537216828479 0.0131578947368421							1480362 913.7
	2792.75 0.0194174757281553 0.0131578947368421							1480364 1659.4
	3160.05 0.0161812297734628 0.0131578947368421							1480372 768.4
	3186.95 0.0161812297734628 0.00986842105263153							1480374 913.1
	3321.45 0.0161812297734628 0.00657894736842102							1503361 829.2
	3409.25 0.0129449838187702 0.00657894736842102							1503362 829.7
	3444.95 0.00970873786407767 0.00657894736842102							1503363 1730.3
	3794.35 0.00970873786407767 0.00328947368421051							1503364 336.7
	4549.85 0.00647249190938511 0.00328947368421051							1503365 1494.8
	4930.25 0.00323624595469256 0.00328947368421051							1503366 1313.8
	5077.55 0 0.00328947368421051							1503368 1113.2
	5077.65 0 0							1503369 938.9
								1503370 1066.2
								1503371 574
								1509074 1066.9
								1524415 1078.6
								1524417 753.2
								1524418 1328.9
								1524419 699.6
								1659817 1054
								1659818 888.9
								1660034 826.3
								1674021 1284.4

## Sheet: TKI RESPONSE-YTHDF3 (CTRP)
	"cut-off" "True positize rate" "False positive rate"					"clinicalsamplesid" "expression"
	428.25 1 1					2 975.9
	506.95 0.995670995670996 1					5 737
	543.65 0.995670995670996 0.995633187772926					7 1486.9
	548.05 0.991341991341991 0.995633187772926					9 1451.7
	605.15 0.991341991341991 0.991266375545852					10 2104.1
	611.95 0.987012987012987 0.991266375545852					11 1933
	615.45 0.982683982683983 0.991266375545852					13 1598.2
	630.85 0.978354978354978 0.991266375545852					14 2014.1
	638.15 0.978354978354978 0.986899563318777					15 1240
	639.35 0.974025974025974 0.986899563318777					17 1382.6
	658.85 0.96969696969697 0.986899563318777					18 1990.4
	665.75 0.96969696969697 0.982532751091703					19 1461.8
	683.75 0.96969696969697 0.978165938864629					21 1690.9
	713.15 0.965367965367965 0.978165938864629					23 2058.2
	736.95 0.961038961038961 0.978165938864629					25 1900.7
	740.05 0.956709956709957 0.978165938864629					27 2078.2
	747.25 0.956709956709957 0.973799126637555					28 1377.3
	757.15 0.952380952380952 0.973799126637555					29 1746.8
	762.25 0.952380952380952 0.96943231441048					30 1160.9
	763.05 0.952380952380952 0.965065502183406					36 1461.8
	771.45 0.948051948051948 0.965065502183406					37 1823.4
	773.55 0.948051948051948 0.960698689956332					39 1260.4
	779.05 0.948051948051948 0.956331877729258					41 658.9
	779.85 0.943722943722944 0.956331877729258					42 630.9
	782.65 0.939393939393939 0.956331877729258					45 2794.2
	786.55 0.935064935064935 0.956331877729258					46 1082.6
	803.55 0.935064935064935 0.951965065502183					50 1327.4
	818.85 0.935064935064935 0.947598253275109					51 2951.1
	848.75 0.935064935064935 0.943231441048035					54 1034.8
	857.85 0.935064935064935 0.938864628820961					55 1194.2
	867.65 0.930735930735931 0.938864628820961					56 1726.2
	871.45 0.926406926406926 0.938864628820961					57 2419.6
	883.65 0.926406926406926 0.934497816593886					59 1256.9
	901.45 0.922077922077922 0.934497816593886					60 1900.7
	904.25 0.917748917748918 0.934497816593886					61 2319.2
	908.55 0.913419913419913 0.934497816593886					67 1491
	912.25 0.913419913419913 0.930131004366812					69 1639.7
	917.05 0.909090909090909 0.930131004366812					70 1227.6
	918.45 0.904761904761905 0.930131004366812					71 2046.7
	925.55 0.904761904761905 0.925764192139738					73 1981.7
	927.95 0.9004329004329 0.925764192139738					75 1598.2
	937.65 0.896103896103896 0.925764192139738					76 1424.1
	938.55 0.891774891774892 0.925764192139738					77 1043.1
	940.75 0.891774891774892 0.921397379912664					78 1068.9
	941.65 0.891774891774892 0.91703056768559					80 2356.6
	946.45 0.887445887445887 0.91703056768559					81 2363.5
	947.85 0.887445887445887 0.912663755458515					84 1465.6
	955.15 0.883116883116883 0.912663755458515					85 1043.9
	955.95 0.878787878787879 0.912663755458515					86 1372.6
	958.05 0.874458874458874 0.912663755458515					87 1465.1
	958.15 0.874458874458874 0.908296943231441					89 803.6
	959.05 0.87012987012987 0.908296943231441					92 1016.1
	961.65 0.865800865800866 0.908296943231441					94 1232
	962.25 0.865800865800866 0.903930131004367					98 1238.6
	962.65 0.861471861471861 0.903930131004367					102 1259
	964.15 0.861471861471861 0.899563318777293					107 1126.3
	965.45 0.861471861471861 0.895196506550218					108 1932.9
	975.55 0.857142857142857 0.895196506550218					109 937.7
	975.85 0.852813852813853 0.895196506550218					117 1519.8
	980.45 0.848484848484849 0.895196506550218					118 1147.3
	982.45 0.844155844155844 0.895196506550218					119 1304
	989.55 0.83982683982684 0.895196506550218					120 665.8
	993.95 0.83982683982684 0.890829694323144					121 1569.7
	1011.45 0.835497835497836 0.890829694323144					123 1619.4
	1016.05 0.831168831168831 0.890829694323144					124 1214
	1021.65 0.826839826839827 0.890829694323144					126 941.7
	1022.65 0.826839826839827 0.88646288209607					127 1807.6
	1025.25 0.822510822510823 0.88646288209607					129 1874.9
	1034.75 0.818181818181818 0.88646288209607					134 901.5
	1041.35 0.813852813852814 0.88646288209607					139 1787
	1043.05 0.80952380952381 0.88646288209607					140 1119.1
	1043.65 0.80952380952381 0.882096069868996					143 1309.5
	1043.85 0.80952380952381 0.873362445414847					144 428.3
	1048.35 0.80952380952381 0.868995633187773					147 548.1
	1058.65 0.805194805194805 0.868995633187773					151 612
	1060.55 0.805194805194805 0.864628820960699					153 1835.4
	1062.95 0.800865800865801 0.864628820960699					154 1538.7
	1066.55 0.800865800865801 0.860262008733624					155 1697.2
	1067.55 0.800865800865801 0.85589519650655					156 1454.9
	1068.85 0.796536796536797 0.85589519650655					157 1429.7
	1070.45 0.792207792207792 0.85589519650655					158 980.5
	1076.15 0.787878787878788 0.85589519650655					159 1794.8
	1076.85 0.783549783549784 0.851528384279476					160 848.8
	1082.55 0.783549783549784 0.847161572052402					163 1284.2
	1091.35 0.779220779220779 0.847161572052402					164 1775.1
	1103.65 0.779220779220779 0.842794759825327					167 1619.4
	1114.35 0.779220779220779 0.838427947598253					168 1178.9
	1115.95 0.774891774891775 0.838427947598253					170 786.6
	1119.05 0.770562770562771 0.838427947598253					171 1621.4
	1124.15 0.766233766233766 0.838427947598253					173 2246
	1126.25 0.761904761904762 0.838427947598253					174 2456.9
	1129.25 0.761904761904762 0.834061135371179					175 1654.4
	1136.55 0.757575757575758 0.834061135371179					176 1248.2
	1140.45 0.757575757575758 0.829694323144105					178 925.6
	1144.45 0.753246753246753 0.829694323144105					181 1377.8
	1145.15 0.753246753246753 0.825327510917031					182 2047.7
	1147.25 0.748917748917749 0.825327510917031					184 961.7
	1148.55 0.744588744588745 0.825327510917031					185 1630.4
	1150.15 0.74025974025974 0.820960698689956					187 2435.9
	1152.15 0.74025974025974 0.816593886462882					189 1726.9
	1154.45 0.735930735930736 0.816593886462882					193 975.6
	1160.85 0.735930735930736 0.812227074235808					195 1390
	1167.25 0.731601731601732 0.812227074235808					196 1804.3
	1168.65 0.727272727272727 0.812227074235808					197 1114.4
	1174.45 0.722943722943723 0.812227074235808					199 2182.6
	1175.35 0.722943722943723 0.807860262008734					200 543.7
	1178.85 0.722943722943723 0.803493449781659					201 615.5
	1182.45 0.718614718614719 0.803493449781659					203 1415.4
	1185.25 0.714285714285714 0.803493449781659					204 1638.3
	1186.05 0.70995670995671 0.803493449781659					205 867.7
	1187.75 0.70995670995671 0.799126637554585					206 1668.7
	1188.15 0.705627705627706 0.799126637554585					208 964.2
	1189.05 0.705627705627706 0.794759825327511					209 955.2
	1191.15 0.701298701298701 0.794759825327511					211 1949.6
	1193.85 0.701298701298701 0.790393013100437					216 956
	1194.15 0.701298701298701 0.786026200873363					217 1452.2
	1194.95 0.701298701298701 0.781659388646288					218 1502.9
	1196.25 0.701298701298701 0.777292576419214					219 1320.1
	1197.75 0.701298701298701 0.77292576419214					220 1444.6
	1198.55 0.696969696969697 0.77292576419214					221 1558.1
	1200.85 0.696969696969697 0.768558951965066					222 1235.6
	1202.55 0.692640692640693 0.764192139737991					223 2135.8
	1206.25 0.692640692640693 0.759825327510917					224 1495.7
	1206.55 0.688311688311688 0.759825327510917					225 1076.2
	1213.95 0.688311688311688 0.755458515283843					228 1103.7
	1219.25 0.688311688311688 0.751091703056769					229 1220.3
	1220.25 0.683982683982684 0.751091703056769					230 2539
	1227.55 0.683982683982684 0.746724890829694					232 1328.3
	1230.95 0.67965367965368 0.746724890829694					234 1136.6
	1231.95 0.67965367965368 0.74235807860262					235 940.8
	1233.75 0.67965367965368 0.737991266375546					236 1795.5
	1234.35 0.675324675324675 0.737991266375546					239 1416.4
	1235.55 0.675324675324675 0.733624454148472					245 1709.7
	1236.75 0.675324675324675 0.729257641921397					247 1576.2
	1238.55 0.670995670995671 0.729257641921397					248 1533.8
	1239.95 0.670995670995671 0.724890829694323					250 1348.6
	1245.25 0.670995670995671 0.720524017467249					251 1602.1
	1247.65 0.670995670995671 0.716157205240175					252 1558.1
	1248.15 0.666666666666667 0.716157205240175					253 1718.9
	1253.35 0.662337662337662 0.716157205240175					254 1650.5
	1254.35 0.662337662337662 0.7117903930131					255 1589.1
	1255.85 0.658008658008658 0.7117903930131					260 1236.8
	1256.65 0.658008658008658 0.707423580786026					261 1884.9
	1256.85 0.658008658008658 0.703056768558952					262 1332.6
	1258.95 0.653679653679654 0.703056768558952					263 1148.6
	1259.35 0.649350649350649 0.703056768558952					264 1803.1
	1260.35 0.649350649350649 0.698689956331878					266 1820.6
	1263.45 0.649350649350649 0.694323144104803					268 1657.5
	1264.55 0.649350649350649 0.689956331877729					269 1253.4
	1264.75 0.649350649350649 0.685589519650655					270 1858.2
	1269.75 0.645021645021645 0.685589519650655					271 2200.4
	1274.15 0.640692640692641 0.685589519650655					272 912.3
	1279.65 0.640692640692641 0.681222707423581					273 958.1
	1284.15 0.640692640692641 0.676855895196507					274 1407.3
	1285.05 0.636363636363636 0.676855895196507					277 871.5
	1287.05 0.632034632034632 0.676855895196507					278 1312.1
	1290.25 0.632034632034632 0.672489082969432					282 2478.5
	1295.45 0.632034632034632 0.668122270742358					283 1513.5
	1296.75 0.627705627705628 0.668122270742358					284 1525.3
	1303.95 0.623376623376623 0.668122270742358					285 1740.2
	1308.55 0.623376623376623 0.663755458515284					286 1492.4
	1309.45 0.619047619047619 0.663755458515284					288 1195
	1310.75 0.619047619047619 0.65938864628821					292 1609.4
	1311.35 0.614718614718615 0.65938864628821					293 1725.8
	1312.05 0.61038961038961 0.65938864628821					295 1568.5
	1317.55 0.601731601731602 0.65938864628821					296 1363.5
	1317.75 0.601731601731602 0.655021834061135					297 1633.7
	1318.95 0.601731601731602 0.650655021834061					298 1583.2
	1320.05 0.601731601731602 0.646288209606987					302 2788.2
	1321.45 0.597402597402597 0.646288209606987					303 1520.4
	1325.05 0.593073593073593 0.646288209606987					304 1377.3
	1327.35 0.593073593073593 0.641921397379913					307 1810
	1327.75 0.588744588744589 0.641921397379913					312 1188.2
	1328.25 0.584415584415584 0.641921397379913					313 1145.2
	1332.55 0.58008658008658 0.641921397379913					314 1679
	1337.15 0.575757575757576 0.641921397379913					315 1063
	1339.45 0.571428571428571 0.641921397379913					316 1500.9
	1347.65 0.567099567099567 0.641921397379913					317 1067.6
	1348.55 0.567099567099567 0.637554585152838					318 994
	1349.65 0.562770562770563 0.637554585152838					319 1144.5
	1349.95 0.562770562770563 0.633187772925764					322 1469.9
	1353.65 0.562770562770563 0.62882096069869					325 3881.1
	1356.25 0.554112554112554 0.62882096069869					328 2234
	1357.85 0.554112554112554 0.624454148471616					331 917.1
	1359.25 0.54978354978355 0.624454148471616					332 1043.7
	1361.15 0.54978354978355 0.620087336244541					335 1174.5
	1363.45 0.545454545454545 0.620087336244541					336 1516.4
	1365.35 0.545454545454545 0.615720524017467					345 1394.9
	1366.35 0.541125541125541 0.611353711790393					346 1091.4
	1368.25 0.541125541125541 0.602620087336245					349 757.2
	1372.55 0.536796536796537 0.602620087336245					351 908.6
	1373.05 0.532467532467532 0.602620087336245					352 1604.9
	1373.95 0.528138528138528 0.602620087336245					354 989.6
	1374.45 0.523809523809524 0.602620087336245					355 1606.5
	1376.35 0.519480519480519 0.602620087336245					357 918.5
	1377.25 0.519480519480519 0.59825327510917					361 2311.9
	1377.75 0.519480519480519 0.589519650655022					362 3273.4
	1379.65 0.515151515151515 0.589519650655022					363 1196.3
	1382.55 0.515151515151515 0.585152838427948					365 713.2
	1383.75 0.510822510822511 0.585152838427948					366 1415.7
	1386.95 0.506493506493506 0.585152838427948					367 1625.9
	1388.55 0.502164502164502 0.585152838427948					369 1185.3
	1389.95 0.497835497835498 0.585152838427948					370 1357.9
	1390.25 0.497835497835498 0.580786026200873					371 1200.9
	1393.85 0.493506493506494 0.580786026200873					372 1425.3
	1394.85 0.489177489177489 0.580786026200873					375 1167.3
	1399.85 0.480519480519481 0.580786026200873					376 4200.2
	1401.55 0.480519480519481 0.576419213973799					377 1140.5
	1404.85 0.476190476190476 0.576419213973799					379 1992.4
	1407.25 0.476190476190476 0.572052401746725					380 779.9
	1409.05 0.476190476190476 0.567685589519651					382 1564.8
	1412.85 0.476190476190476 0.558951965065502					383 1745.3
	1415.35 0.471861471861472 0.558951965065502					385 1901.6
	1415.65 0.467532467532468 0.558951965065502					386 1724.7
	1416.15 0.467532467532468 0.554585152838428					387 1148.6
	1416.35 0.463203463203463 0.554585152838428					388 1187.8
	1418.95 0.463203463203463 0.550218340611354					389 1154.5
	1419.35 0.458874458874459 0.550218340611354					390 1116
	1422.95 0.454545454545455 0.550218340611354					391 1233.8
	1424.05 0.45021645021645 0.550218340611354					392 1643.7
	1425.25 0.445887445887446 0.550218340611354					395 1219.3
	1426.55 0.441558441558442 0.550218340611354					396 1189.1
	1429.65 0.437229437229437 0.550218340611354					398 1206.3
	1434.35 0.437229437229437 0.54585152838428					401 982.5
	1438.75 0.437229437229437 0.541484716157205					402 1726.2
	1441.95 0.437229437229437 0.537117903930131					403 818.9
	1444.55 0.437229437229437 0.532751091703057					407 1503.2
	1451.65 0.432900432900433 0.532751091703057					408 1655.1
	1452.15 0.428571428571429 0.532751091703057					409 2409.4
	1454.85 0.428571428571429 0.528384279475983					411 1374
	1457.75 0.428571428571429 0.524017467248908					413 1399.9
	1459.65 0.424242424242424 0.524017467248908					415 1076.2
	1460.15 0.424242424242424 0.519650655021834					419 1317.6
	1461.75 0.424242424242424 0.51528384279476					420 507
	1465.05 0.415584415584416 0.51528384279476					421 1607.5
	1465.55 0.415584415584416 0.510917030567686					422 1638.3
	1466.05 0.415584415584416 0.506550218340611					423 1279.7
	1468.25 0.411255411255411 0.506550218340611					424 1259.4
	1469.85 0.411255411255411 0.502183406113537					426 1263.5
	1472.55 0.411255411255411 0.497816593886463					428 1423
	1473.35 0.406926406926407 0.497816593886463					430 1076.9
	1473.95 0.406926406926407 0.493449781659389					434 771.5
	1475.25 0.402597402597403 0.493449781659389					435 1426.6
	1481.85 0.398268398268398 0.493449781659389					436 1512.4
	1485.15 0.398268398268398 0.489082969432314					439 2862.6
	1486.85 0.393939393939394 0.489082969432314					442 938.6
	1488.45 0.393939393939394 0.48471615720524					448 1645.7
	1488.75 0.38961038961039 0.48471615720524					450 1981.7
	1489.35 0.38961038961039 0.480349344978166					453 904.3
	1489.55 0.38961038961039 0.475982532751092					460 1152.2
	1490.95 0.385281385281385 0.475982532751092					462 1926.6
	1492.35 0.380952380952381 0.475982532751092					463 2649.2
	1495.65 0.380952380952381 0.471615720524017					464 1969.2
	1500.85 0.380952380952381 0.467248908296943					466 2542.2
	1502.85 0.380952380952381 0.462882096069869					468 2360.7
	1503.15 0.376623376623377 0.462882096069869					471 2288.4
	1509.45 0.376623376623377 0.458515283842795					472 747.3
	1512.35 0.376623376623377 0.45414847161572					474 1933.8
	1513.45 0.372294372294372 0.45414847161572					475 1182.5
	1513.75 0.372294372294372 0.449781659388646					477 1801.1
	1516.05 0.363636363636364 0.449781659388646					478 1353.7
	1516.35 0.363636363636364 0.445414847161572					481 2244.7
	1516.85 0.363636363636364 0.441048034934498					482 1339.5
	1518.65 0.363636363636364 0.436681222707424					483 1043.7
	1519.75 0.363636363636364 0.432314410480349					484 1638.3
	1520.35 0.359307359307359 0.432314410480349					485 1416.2
	1522.65 0.354978354978355 0.432314410480349					486 928
	1525.25 0.354978354978355 0.427947598253275					490 1025.3
	1532.05 0.350649350649351 0.427947598253275					492 2106.3
	1533.75 0.346320346320346 0.427947598253275					494 1489.6
	1538.65 0.346320346320346 0.423580786026201					495 2812.6
	1543.75 0.341991341991342 0.423580786026201					497 1631.7
	1546.75 0.337662337662338 0.423580786026201					498 1550.3
	1550.25 0.337662337662338 0.419213973799127					502 1394.9
	1557.45 0.333333333333333 0.419213973799127					503 1489.4
	1558.05 0.333333333333333 0.414847161572052					506 1563.9
	1563.85 0.329004329004329 0.410480349344978					508 1376.4
	1564.75 0.324675324675325 0.410480349344978					509 1442
	1566.55 0.324675324675325 0.406113537117904					510 1795.5
	1568.45 0.324675324675325 0.40174672489083					512 1488.8
	1569.65 0.32034632034632 0.40174672489083					513 1615.2
	1571.45 0.32034632034632 0.397379912663755					517 1754.4
	1576.15 0.316017316017316 0.397379912663755					518 1383.8
	1577.35 0.316017316017316 0.393013100436681					520 1264.8
	1583.15 0.311688311688312 0.393013100436681					521 1247.7
	1586.85 0.307359307359307 0.388646288209607					524 762.3
	1589.05 0.303030303030303 0.388646288209607					525 1124.2
	1591.25 0.303030303030303 0.384279475982533					528 639.4
	1592.45 0.303030303030303 0.379912663755459					529 1070.5
	1593.75 0.298701298701299 0.375545851528384					531 1518.7
	1598.15 0.298701298701299 0.37117903930131					534 1129.3
	1602.05 0.298701298701299 0.362445414847162					536 1066.6
	1604.85 0.298701298701299 0.358078602620087					537 1650.5
	1605.15 0.298701298701299 0.353711790393013					538 1388.6
	1606.45 0.298701298701299 0.349344978165939					540 1365.4
	1607.45 0.294372294372294 0.349344978165939					544 782.7
	1609.35 0.294372294372294 0.344978165938865					546 2579.1
	1612.95 0.29004329004329 0.344978165938865					548 1317.8
	1615.15 0.285714285714286 0.344978165938865					553 1543.8
	1617.35 0.285714285714286 0.34061135371179					554 1622.6
	1618.05 0.285714285714286 0.336244541484716					555 1981.2
	1619.35 0.285714285714286 0.331877729257642					558 1419.4
	1620.65 0.281385281385281 0.327510917030568					559 1349.7
	1621.35 0.281385281385281 0.323144104803493					561 1048.4
	1622.55 0.281385281385281 0.318777292576419					563 2094.9
	1625.85 0.277056277056277 0.318777292576419					565 1639
	1630.35 0.272727272727273 0.318777292576419					566 1393.9
	1631.65 0.272727272727273 0.314410480349345					568 1295.5
	1633.65 0.268398268398268 0.314410480349345					572 1516.9
	1638.25 0.264069264069264 0.314410480349345					573 1671.4
	1638.95 0.264069264069264 0.301310043668122					574 962.7
	1639.65 0.25974025974026 0.301310043668122					575 946.5
	1643.65 0.255411255411255 0.301310043668122					576 1419
	1645.65 0.255411255411255 0.296943231441048					577 2435.9
	1646.35 0.255411255411255 0.292576419213974					578 1620.7
	1647.65 0.255411255411255 0.2882096069869					581 883.7
	1650.45 0.255411255411255 0.283842794759825					582 1474
	1654.35 0.251082251082251 0.275109170305677					586 1665
	1655.05 0.251082251082251 0.270742358078603					588 1591.3
	1657.45 0.246753246753247 0.270742358078603					589 1742
	1660.15 0.246753246753247 0.266375545851528					590 1592.5
	1664.95 0.246753246753247 0.262008733624454					593 1999.3
	1668.65 0.246753246753247 0.25764192139738					595 1873.6
	1671.35 0.246753246753247 0.253275109170306					596 605.2
	1678.95 0.246753246753247 0.248908296943231					597 1366.4
	1690.85 0.246753246753247 0.244541484716157					598 1022.7
	1697.15 0.246753246753247 0.240174672489083					599 1577.4
	1709.65 0.242424242424242 0.240174672489083					600 1866.7
	1718.85 0.238095238095238 0.240174672489083					601 1737.9
	1724.65 0.233766233766234 0.240174672489083					602 1060.6
	1725.75 0.233766233766234 0.235807860262009					604 1269.8
	1726.15 0.233766233766234 0.231441048034934					605 1571.5
	1726.85 0.225108225108225 0.231441048034934					606 1566.6
	1737.85 0.220779220779221 0.231441048034934					609 1468.3
	1739.35 0.216450216450216 0.231441048034934					610 740.1
	1740.15 0.212121212121212 0.231441048034934					612 1366.4
	1741.95 0.207792207792208 0.231441048034934					613 1516.1
	1745.25 0.203463203463203 0.231441048034934					615 1650.5
	1746.75 0.199134199134199 0.231441048034934					618 1175.4
	1747.55 0.199134199134199 0.22707423580786					619 1193.9
	1753.95 0.199134199134199 0.222707423580786					620 1966.3
	1754.35 0.199134199134199 0.218340611353712					622 1509.5
	1763.05 0.199134199134199 0.213973799126638					623 1379.7
	1775.05 0.194805194805195 0.213973799126638					626 1254.4
	1786.95 0.194805194805195 0.209606986899563					629 1838.4
	1794.75 0.19047619047619 0.209606986899563					630 1150.2
	1795.45 0.186147186147186 0.209606986899563					631 2002.8
	1801.05 0.181818181818182 0.205240174672489					632 857.9
	1803.05 0.177489177489178 0.205240174672489					639 1390.3
	1804.25 0.177489177489178 0.200873362445415					642 1231
	1807.55 0.173160173160173 0.200873362445415					643 2340.2
	1809.95 0.173160173160173 0.196506550218341					644 1412.9
	1820.55 0.173160173160173 0.192139737991266					645 1972.1
	1823.35 0.173160173160173 0.187772925764192					646 1884
	1835.35 0.173160173160173 0.183406113537118					648 1374.5
	1838.35 0.173160173160173 0.179039301310044					649 1285.1
	1850.55 0.173160173160173 0.174672489082969					650 1325.1
	1858.15 0.173160173160173 0.170305676855895					651 773.6
	1866.65 0.168831168831169 0.170305676855895					652 1245.3
	1873.55 0.164502164502165 0.170305676855895					653 1557.5
	1874.85 0.164502164502165 0.165938864628821					654 1350
	1876.15 0.164502164502165 0.161572052401747					660 1475.3
	1883.95 0.164502164502165 0.157205240174673					663 1473.4
	1884.85 0.16017316017316 0.157205240174673					664 1359.3
	1888.35 0.155844155844156 0.157205240174673					667 1646.4
	1893.65 0.151515151515152 0.157205240174673					668 1660.2
	1895.45 0.147186147186147 0.157205240174673					669 1460.2
	1900.65 0.142857142857143 0.157205240174673					670 1747.6
	1901.55 0.138528138528139 0.152838427947598					671 2089.9
	1926.55 0.138528138528139 0.148471615720524					675 1041.4
	1932.85 0.138528138528139 0.14410480349345					678 1583.2
	1932.95 0.138528138528139 0.139737991266376					684 1605.2
	1933.75 0.138528138528139 0.135371179039301					687 1312.1
	1949.55 0.134199134199134 0.135371179039301					688 1895.5
	1966.25 0.134199134199134 0.131004366812227					689 683.8
	1969.15 0.134199134199134 0.126637554585153					691 1513.8
	1972.05 0.134199134199134 0.122270742358079					693 1401.6
	1981.15 0.12987012987013 0.122270742358079					694 1200.9
	1981.65 0.12987012987013 0.117903930131004					695 1365.4
	1982.65 0.125541125541126 0.11353711790393					698 1481.9
	1990.35 0.125541125541126 0.109170305676856					700 1327.8
	1992.35 0.125541125541126 0.104803493449782					701 1586.9
	1999.25 0.121212121212121 0.104803493449782					703 1532.1
	2002.75 0.121212121212121 0.100436681222707					704 2017.1
	2014.05 0.116883116883117 0.100436681222707					705 1888.4
	2017.05 0.116883116883117 0.0960698689956332					706 959.1
	2031.25 0.112554112554113 0.0960698689956332					707 1021.7
	2046.65 0.112554112554113 0.0917030567685589					708 1168.7
	2047.65 0.108225108225108 0.0917030567685589					709 1488.5
	2058.15 0.103896103896104 0.0917030567685589					712 1754
	2078.15 0.0995670995670996 0.0917030567685589					715 1647.7
	2089.85 0.0995670995670996 0.0873362445414847					716 958.2
	2094.25 0.0995670995670996 0.0829694323144105					717 1206.6
	2094.85 0.0952380952380952 0.0829694323144105					719 1353.7
	2104.05 0.0952380952380952 0.0786026200873362					720 1058.7
	2106.25 0.0909090909090909 0.0786026200873362					721 947.9
	2135.75 0.0909090909090909 0.074235807860262					724 2031.3
	2141.95 0.0909090909090909 0.0698689956331878					725 1274.2
	2182.55 0.0865800865800866 0.0698689956331878					726 965.5
	2200.35 0.0822510822510823 0.0698689956331878					727 1546.8
	2233.95 0.0779220779220779 0.0698689956331878					731 2094.3
	2244.65 0.0779220779220779 0.0655021834061136					733 1739.4
	2245.95 0.0735930735930736 0.0655021834061136					735 1290.3
	2288.35 0.0735930735930736 0.0611353711790393					736 1876.2
	2311.85 0.0692640692640693 0.0611353711790393					737 1361.2
	2319.15 0.0649350649350649 0.0611353711790393					738 1457.8
	2324.55 0.0649350649350649 0.0567685589519651					739 1466.1
	2327.35 0.0649350649350649 0.0524017467248908					740 1387
	2340.15 0.0649350649350649 0.0480349344978166					749 1617.4
	2356.55 0.0606060606060606 0.0480349344978166					753 1296.8
	2360.65 0.0606060606060606 0.0436681222707423					760 2383.3
	2363.45 0.0562770562770563 0.0436681222707423					762 1256.7
	2383.25 0.051948051948052 0.0436681222707423					763 1191.2
	2409.35 0.0476190476190476 0.0393013100436681					765 1311.4
	2419.55 0.0432900432900433 0.0393013100436681					768 1485.2
	2435.85 0.0432900432900433 0.0349344978165939					769 1264.6
	2456.85 0.038961038961039 0.0305676855895196					770 1202.6
	2478.45 0.038961038961039 0.0262008733624454					772 763.1
	2538.95 0.038961038961039 0.0218340611353712					773 1522.7
	2542.15 0.038961038961039 0.017467248908297					775 1434.4
	2579.05 0.038961038961039 0.0131004366812227					776 2327.4
	2649.15 0.0346320346320346 0.0131004366812227					777 1409.1
	2696.55 0.0303030303030303 0.0131004366812227					779 638.2
	2788.15 0.025974025974026 0.0131004366812227					780 779.1
	2794.15 0.0216450216450216 0.0131004366812227					781 1613
	2812.55 0.0216450216450216 0.00873362445414849					782 962.3
	2862.55 0.0173160173160173 0.00873362445414849					783 1308.6
	2951.05 0.012987012987013 0.00873362445414849					785 1337.2
	3273.35 0.00865800865800866 0.00873362445414849					786 1893.7
	3881.05 0.00432900432900433 0.00873362445414849					787 1321.5
	4200.15 0 0.00873362445414849					789 1287.1
	4323.35 0 0.00436681222707425					791 1763.1
	4323.45 0 0					792 2324.6
						793 1234.4
						794 1198.6
						795 1409.1
						796 1319
						802 1618.1
						803 1347.7
						805 1197.8
						806 1255.9
						808 1404.9
						809 1356.3
						810 1472.6
						811 1513.8
						812 1592.5
						814 2142
						816 1373.1
						819 1982.7
						820 1850.6
						821 2383.3
						822 1186.1
						824 1459.7
						825 4323.4
						828 1310.8
						829 2696.6
						830 1368.3
						832 1438.8
						833 1593.8
						835 1011.5
